# Supplementary material for: Bile salts enhance the susceptibility of the peach allergenic lipid transfer protein, Pru p 3, to in vitro gastrointestinal proteolysis
Source: Sci Rep. 2023 Sep 13;13:15155. doi: 10.1038/s41598-023-39599-0 (PMC10499906; doi:10.1038/s41598-023-39599-0)
Supplement: Supplementary file 2 — Supplementary Information 2. [file 41598_2023_39599_MOESM2_ESM.xlsx]

## Sheet: Sheet1
Data Sheet 1: Summary data on different Pru p 3 isoforms identified by Progenesis in the intestinal digests (reduced) including protein accession, peptide count, number of unique peptides, confidence score,the theoretical mass, and normalized abundance.
Accession	Peptide count	Unique peptides	Confidence score	Mass	Description	Normalized abundance
						High enzyme at pH 6.5, with bile salts			High enzyme at pH 8.0, with bile salts			Low enzyme at pH 6.5, with bile salts			Low enzyme at pH 8.0, with bile salts
						Triplicate 1	Triplicate 2	Triplicate 3	Triplicate 1	Triplicate 2	Triplicate 3	Triplicate 1	Triplicate 2	Triplicate 3	Triplicate 1	Triplicate 2	Triplicate 3
Q8H2B2	42	3	421.904	9590.77	Non-specific lipid-transfer protein (Fragment) OS=Prunus persica OX=3760 GN=LTP1 PE=2 SV=1	494063	493859	535936	633728	630459	646441	12421.6	14103.9	14089.9	154358	240426	159430
Q5RZZ3;Q9LED1	102	4	1112.73	12320.2	Non-specific lipid-transfer protein OS=Prunus persica OX=3760 GN=LTP PE=2 SV=1	19248.5	22441.3	20662.9	17442	16806.3	17669.8	3.14037e+06	2.88524e+06	2.88475e+06	163654	33602.4	66175.1
P81402	58	1	624.288	9633.84	Non-specific lipid-transfer protein 1 OS=Prunus persica OX=3760 PE=1 SV=1	35404	40912.9	38524.9	55385.9	70795.9	67993.5	6452.98	7226.31	11954.2	12348.8	12902.7	11842.8
A0A251NXB7	53	13	544.36	12464.4	Non-specific lipid-transfer protein OS=Prunus persica OX=3760 GN=PRUPE_6G292800 PE=3 SV=1	1.35509e+06	1.3521e+06	1.54742e+06	1.5448e+06	1.61389e+06	1.63004e+06	237204	249116	230689	1.59045e+06	890696	1.87792e+06
A0A251NXA4;A0A251NXB3	98	5	1051.18	14120.1	Non-specific lipid-transfer protein OS=Prunus persica OX=3760 GN=PRUPE_6G292600 PE=3 SV=1	48782.9	53896.1	52278.9	51926.2	52299.5	49540.9	24293.9	25022.9	27745.2	14912.8	58246.4	14030.3

## Sheet: Sheet2
Data Sheet 2: Summary data on different Pru p 3 isoforms identified by Progenesis in the intestinal digests (non-reduced) including protein accession, peptide count, number of unique peptides, confidence score,the theoretical mass, and normalized abundance.
Accession	Peptide count	Unique peptides	Confidence score	Mass	Description	Normalized abundance
						High enzyme at pH 6.5, with bile salts			High enzyme at pH 8.0, with bile salts			Low enzyme at pH 6.5, with bile salts			Low enzyme at pH 8.0, with bile salts
						Triplicate 1	Triplicate 2	Triplicate 3	Triplicate 1	Triplicate 2	Triplicate 3	Triplicate 1	Triplicate 2	Triplicate 3	Triplicate 1	Triplicate 2	Triplicate 3
Q5RZZ3;Q9LED1;P81402	26	0	242.626	11807	Non-specific lipid-transfer protein OS=Prunus persica OX=3760 GN=LTP PE=2 SV=1	8078.66	9669.49	9567.97	8942.28	11404.8	11870.2	842.39	2106.36	3158.66	429.452	850.879	5185.79
A0A251NXA4;A0A251NXB3;Q8H2B2	28	3	257.144	13606.9	Non-specific lipid-transfer protein OS=Prunus persica OX=3760 GN=PRUPE_6G292600 PE=3 SV=1	2865.42	10929.7	5640.9	3224.95	3746.02	558.378	5382.02	6352.43	6970.57	13830.1	14744.9	16806

## Sheet: Sheet3
Data Sheet 3: Sequence coverage on different Pru p 3 isoforms identified by Progenesis in the intestinal digests (reduced and non-reduced). N/A: not avaliable.
Accession	Sequence coverage (%)
	Reduced				Non-reduced
	H6.5+	H8.0+	L6.5+	L8.0+	H6.5+	H8.0+	L6.5+	L8.0+
Q8H2B2	0.933333	0.944444	0.933333	0.933333	0.833333	0.777778	0.777778	0.777778
Q5RZZ3	0.965812	0.965812	0.965812	0.965812	0.931624	0.888889	0.888889	0.888889
Q9LED1	1	1	1	1	0.912088	0.912088	0.857143	0.857143
P81402	1	1	0.89011	1	0.912088	0.912088	0.857143	0.857143
A0A251NXB7	0.974359	0.974359	0.948718	0.948718	N/A	N/A	N/A	N/A
A0A251NXA4	0.864662	0.864662	0.864662	0.864662	0.81203	0.774436	0.827068	0.729323
A0A251NXB3	0.991379	0.991379	0.991379	0.991379	0.931034	0.887931	0.948276	0.836207
