# Supplementary material for: Bile salts enhance the susceptibility of the peach allergenic lipid transfer protein, Pru p 3, to in vitro gastrointestinal proteolysis
Source: Sci Rep. 2023 Sep 13;13:15155. doi: 10.1038/s41598-023-39599-0 (PMC10499906; doi:10.1038/s41598-023-39599-0)
Supplement: Supplementary file 3 — Supplementary Information 3. [file 41598_2023_39599_MOESM3_ESM.xlsx]

## Sheet: Sheet1
Data Sheet 1: Summary data on peptides identified with either a phosphorylated serine or deamidated glutamine or asparagine residue, or both, by Progenesis in the non-reduced intestinal digests corresponding to Pru p 3 including protein accession, protein description, peptide sequence, charge, neutral mass, score, peptide modification and the normalised abundance. Those peptide(s) also found in a…
																	Normalized abundance												Raw abundance												Spectral counts
							Best identification										DDH6.5			DDH8.0			DDL6.5			DDL8.0			DDH6.5			DDH8.0			DDL6.5			DDL8.0			DDH6.5			DDH8.0			DDL6.5
Peptide identifier	Ions used in quantitation	Ions	Deconvoluted peptide ions	Deconvoluted charges	Retention time (min)	Neutral mass	Score	Sequence	Modifications	Accession	Description	Max fold change	Highest mean condition	Lowest mean condition	Anova	Maximum CV	mbmhrkw2_070521_1to10_3-F1	mbmhrkw2_070521_1to10_3-F2	mbmhrkw2_070521_1to10_3-F3	mbmhrkw2_070521_1to10_3-F4	mbmhrkw2_070521_1to10_3-F5	mbmhrkw2_070521_1to10_3-F6	mbmhrkw2_070521_1to10_3-F7	mbmhrkw2_070521_1to10_3-F8	mbmhrkw2_070521_1to10_3-F9	mbmhrkw2_070521_1to10_3-F10	mbmhrkw2_070521_1to10_3-F11	mbmhrkw2_070521_1to10_3-F12	mbmhrkw2_070521_1to10_3-F1	mbmhrkw2_070521_1to10_3-F2	mbmhrkw2_070521_1to10_3-F3	mbmhrkw2_070521_1to10_3-F4	mbmhrkw2_070521_1to10_3-F5	mbmhrkw2_070521_1to10_3-F6	mbmhrkw2_070521_1to10_3-F7	mbmhrkw2_070521_1to10_3-F8	mbmhrkw2_070521_1to10_3-F9	mbmhrkw2_070521_1to10_3-F10	mbmhrkw2_070521_1to10_3-F11	mbmhrkw2_070521_1to10_3-F12	mbmhrkw2_070521_1to10_3-F1	mbmhrkw2_070521_1to10_3-F2	mbmhrkw2_070521_1to10_3-F3	mbmhrkw2_070521_1to10_3-F4	mbmhrkw2_070521_1to10_3-F5	mbmhrkw2_070521_1to10_3-F6	mbmhrkw2_070521_1to10_3-F7	mbmhrkw2_070521_1to10_3-F8	mbmhrkw2_070521_1to10_3-F9
44.67_2678.4617n	0	1	#1100	2	44.6665	2678.46	7.236	AYSAMTKLALVVALCMVVSVPIAQAI	[5] Oxidation M|[24] Deamidation Q	A0A251NXA4	Non-specific lipid-transfer protein OS=Prunus persica OX=3760 GN=PRUPE_6G292600 PE=3 SV=1	1.79774	DDH8.0	DDL6.5	0.000954386	12.5287	44221.5	35332.5	44369.7	54389.8	51983.9	43610.1	26287.5	26050	31091.6	26262.1	30124.7	33705.6	67351	55568	65169.8	54389.8	82318.5	57440.2	20501.3	18842.5	25723	16954.7	20441	28196.1	0	1	1	0	0	0	0	0	0
28.84_1051.4342n	0	1	#1437	3	28.8429	1051.43	7.1226	CGQVSSSLAPC	[3] Deamidation Q	A0A251NXA4	Non-specific lipid-transfer protein OS=Prunus persica OX=3760 GN=PRUPE_6G292600 PE=3 SV=1	Infinity	DDH6.5	DDL6.5	0.00792101	173.145	4551.74	7305.29	3679.68	0	1.85509	8060.18	0	0	0	0	0	0	6932.47	11489.1	5404.67	0	2.93761	10616.3	0	0	0	0	0	0	1	0	1	0	0	0	0	0	0
52.05_1170.4942n	0	1	#1238	2	52.0466	1170.49	8.1051	IAQAITCGQVS	[9] Deamidation Q|[11] phosphoryl S	A0A251NXA4	Non-specific lipid-transfer protein OS=Prunus persica OX=3760 GN=PRUPE_6G292600 PE=3 SV=1	2.19966	DDL8.0	DDH6.5	0.00369631	27.4368	2754.44	2399.18	3008.5	5517.08	4111.91	3189.1	6191.24	4976.23	4565.93	6333.55	6592.2	5028.19	4195.11	3773.22	4418.86	5517.08	6511.37	4200.46	4828.49	3599.41	3777.52	4088.9	4473.1	4206.28	0	0	0	0	1	1	0	0	0
51.74_1711.7679n	0	1	#2182	2	51.7437	1711.77	7.7999	MVVSVPIAQAITCGQV	[1] Oxidation M|[4] phosphoryl S|[9] Deamidation Q	A0A251NXA4	Non-specific lipid-transfer protein OS=Prunus persica OX=3760 GN=PRUPE_6G292600 PE=3 SV=1	2.91046	DDH6.5	DDL6.5	0.000982796	37.6702	9250.16	8085.61	10770	5092.07	10183.8	11412.5	3812.65	2830.28	3013.87	3275.43	3423.95	3769.02	14088.3	12716.4	15818.8	5092.07	16126.4	15031.7	2973.45	2047.2	2493.46	2114.6	2323.3	3152.93	0	1	0	0	1	0	0	0	0
28.88_1240.6478n	0	1	#2509	3	28.8772	1240.65	7.126	NGIRNVNNLAR	[5] Deamidation N	A0A251NXA4	Non-specific lipid-transfer protein OS=Prunus persica OX=3760 GN=PRUPE_6G292600 PE=3 SV=1	Infinity	DDH6.5	DDL6.5	0.00230636	171.506	3361.61	4403.24	3555.28	0	13.1826	1999.44	0	0	0	0	0	0	5119.85	6925.04	5221.95	0	20.8752	2633.53	0	0	0	0	0	0	1	1	0	0	0	0	0	0	0
31.24_1427.6885n	0	1	#2159	2	31.2439	1427.69	7.5395	PGKCGVSIPYKIS	[13] phosphoryl S	A0A251NXA4	Non-specific lipid-transfer protein OS=Prunus persica OX=3760 GN=PRUPE_6G292600 PE=3 SV=1	1.6102	DDH8.0	DDL6.5	0.122073	34.3243	1261.69	1836.46	926.023	1227.32	1925.53	1646.48	864.667	1055.02	1060.91	1078.56	1076.86	1157.99	1921.61	2888.23	1360.13	1227.32	3049.16	2168.63	674.345	763.117	877.716	696.315	730.695	968.706	0	1	0	0	1	0	0	0	0
29.27_1750.7824n	0	1	#1322	2	29.266	1750.78	7.7163	PNNAAALPGKCGVSIPY	[14] phosphoryl S	A0A251NXA4	Non-specific lipid-transfer protein OS=Prunus persica OX=3760 GN=PRUPE_6G292600 PE=3 SV=1	2356.79	DDH6.5	DDL6.5	0.000298241	173.205	16201.9	21224.4	16332.9	2135.09	5858.92	3373.12	0	0	22.8104	114.259	112.462	2847.06	24676.1	33379.9	23989.6	2135.09	9277.83	4442.84	0	0	18.8716	73.7649	76.3107	2381.67	1	0	1	0	0	0	0	0	0
31.42_998.5782n	0	1	#432	2	31.4154	998.578	7.3843	VSVPIAQAIT	[7] Deamidation Q	A0A251NXA4	Non-specific lipid-transfer protein OS=Prunus persica OX=3760 GN=PRUPE_6G292600 PE=3 SV=1	6.27323	DDL8.0	DDH8.0	0.0203158	160.344	5634.41	2057.22	2391.94	196.48	250.111	8572.99	15067.5	16854.4	16681.3	18547.9	18918.2	19115.7	8581.42	3235.41	3513.26	196.48	396.061	11291.8	11751	12191.1	13800.9	11974.5	12836.8	15991	1	0	0	0	0	1	0	0	0
29.45_1778.7801n	1	1	#4067	2	29.4546	1778.78	7.5346	YLDMGQVFSAADNIR	[9] phosphoryl S	A0A251NXA4	Non-specific lipid-transfer protein OS=Prunus persica OX=3760 GN=PRUPE_6G292600 PE=3 SV=1	3105.81	DDH6.5	DDL6.5	0.00625911	173.205	2611.29	6520.44	5342.96	94.9696	508.222	544.481	0	0	4.66052	0	0	578.844	3977.1	10254.8	7847.68	94.9696	804.79	717.153	0	0	3.85577	0	0	484.226	0	1	1	0	0	0	0	0	0
44.67_2678.4617n	0	1	#1100	2	44.6665	2678.46	7.236	AYSAMTKLALVVALCMVVSVPIAQAI	[5] Oxidation M|[24] Deamidation Q	Q5RZZ3	Non-specific lipid-transfer protein OS=Prunus persica OX=3760 GN=LTP PE=2 SV=1	1.79774	DDH8.0	DDL6.5	0.000954386	12.5287	44221.5	35332.5	44369.7	54389.8	51983.9	43610.1	26287.5	26050	31091.6	26262.1	30124.7	33705.6	67351	55568	65169.8	54389.8	82318.5	57440.2	20501.3	18842.5	25723	16954.7	20441	28196.1	0	1	1	0	0	0	0	0	0
28.84_1051.4342n	0	1	#1437	3	28.8429	1051.43	7.1226	CGQVSSSLAPC	[3] Deamidation Q	Q5RZZ3	Non-specific lipid-transfer protein OS=Prunus persica OX=3760 GN=LTP PE=2 SV=1	Infinity	DDH6.5	DDL6.5	0.00792101	173.145	4551.74	7305.29	3679.68	0	1.85509	8060.18	0	0	0	0	0	0	6932.47	11489.1	5404.67	0	2.93761	10616.3	0	0	0	0	0	0	1	0	1	0	0	0	0	0	0
52.05_1170.4942n	0	1	#1238	2	52.0466	1170.49	8.1051	IAQAITCGQVS	[9] Deamidation Q|[11] phosphoryl S	Q5RZZ3	Non-specific lipid-transfer protein OS=Prunus persica OX=3760 GN=LTP PE=2 SV=1	2.19966	DDL8.0	DDH6.5	0.00369631	27.4368	2754.44	2399.18	3008.5	5517.08	4111.91	3189.1	6191.24	4976.23	4565.93	6333.55	6592.2	5028.19	4195.11	3773.22	4418.86	5517.08	6511.37	4200.46	4828.49	3599.41	3777.52	4088.9	4473.1	4206.28	0	0	0	0	1	1	0	0	0
51.74_1711.7679n	0	1	#2182	2	51.7437	1711.77	7.7999	MVVSVPIAQAITCGQV	[1] Oxidation M|[4] phosphoryl S|[9] Deamidation Q	Q5RZZ3	Non-specific lipid-transfer protein OS=Prunus persica OX=3760 GN=LTP PE=2 SV=1	2.91046	DDH6.5	DDL6.5	0.000982796	37.6702	9250.16	8085.61	10770	5092.07	10183.8	11412.5	3812.65	2830.28	3013.87	3275.43	3423.95	3769.02	14088.3	12716.4	15818.8	5092.07	16126.4	15031.7	2973.45	2047.2	2493.46	2114.6	2323.3	3152.93	0	1	0	0	1	0	0	0	0
28.88_1240.6478n	0	1	#2509	3	28.8772	1240.65	7.126	NGIRNVNNLAR	[5] Deamidation N	Q5RZZ3	Non-specific lipid-transfer protein OS=Prunus persica OX=3760 GN=LTP PE=2 SV=1	Infinity	DDH6.5	DDL6.5	0.00230636	171.506	3361.61	4403.24	3555.28	0	13.1826	1999.44	0	0	0	0	0	0	5119.85	6925.04	5221.95	0	20.8752	2633.53	0	0	0	0	0	0	1	1	0	0	0	0	0	0	0
31.24_1427.6885n	0	1	#2159	2	31.2439	1427.69	7.5395	PGKCGVSIPYKIS	[13] phosphoryl S	Q5RZZ3	Non-specific lipid-transfer protein OS=Prunus persica OX=3760 GN=LTP PE=2 SV=1	1.6102	DDH8.0	DDL6.5	0.122073	34.3243	1261.69	1836.46	926.023	1227.32	1925.53	1646.48	864.667	1055.02	1060.91	1078.56	1076.86	1157.99	1921.61	2888.23	1360.13	1227.32	3049.16	2168.63	674.345	763.117	877.716	696.315	730.695	968.706	0	1	0	0	1	0	0	0	0
29.27_1750.7824n	0	1	#1322	2	29.266	1750.78	7.7163	PNNAAALPGKCGVSIPY	[14] phosphoryl S	Q5RZZ3	Non-specific lipid-transfer protein OS=Prunus persica OX=3760 GN=LTP PE=2 SV=1	2356.79	DDH6.5	DDL6.5	0.000298241	173.205	16201.9	21224.4	16332.9	2135.09	5858.92	3373.12	0	0	22.8104	114.259	112.462	2847.06	24676.1	33379.9	23989.6	2135.09	9277.83	4442.84	0	0	18.8716	73.7649	76.3107	2381.67	1	0	1	0	0	0	0	0	0
26.95_823.4060n	2	2	#1454,#2379	2,3	26.9479	823.406	7.4609	STNCATVK	[3] Deamidation N	Q5RZZ3	Non-specific lipid-transfer protein OS=Prunus persica OX=3760 GN=LTP PE=2 SV=1	5.27512	DDH8.0	DDL6.5	0.0135771	122.153	8078.66	9669.49	9567.97	8942.28	11404.8	11870.2	842.39	2106.36	3158.66	429.452	850.879	5185.79	12304.1	15207.3	14053.3	8942.28	18059.9	15634.7	656.971	1523.57	2613.25	277.252	577.359	4338.12	1	0	0	1	0	0	0	0	0
31.42_998.5782n	0	1	#432	2	31.4154	998.578	7.3843	VSVPIAQAIT	[7] Deamidation Q	Q5RZZ3	Non-specific lipid-transfer protein OS=Prunus persica OX=3760 GN=LTP PE=2 SV=1	6.27323	DDL8.0	DDH8.0	0.0203158	160.344	5634.41	2057.22	2391.94	196.48	250.111	8572.99	15067.5	16854.4	16681.3	18547.9	18918.2	19115.7	8581.42	3235.41	3513.26	196.48	396.061	11291.8	11751	12191.1	13800.9	11974.5	12836.8	15991	1	0	0	0	0	1	0	0	0
29.39_1089.5854n	0	1	#2350	3	29.386	1089.59	7.7451	IAQAITCGQVS		A0A251NXA4	Non-specific lipid-transfer protein OS=Prunus persica OX=3760 GN=PRUPE_6G292600 PE=3 SV=1	Infinity	DDH6.5	DDL6.5	3.24496e-05	173.205	4613.23	6915.87	5872.11	47.2569	137.948	3483.96	0	0	0	0	2.58244	0	7026.13	10876.7	8624.9	47.2569	218.447	4588.83	0	0	0	0	1.7523	0	1	0	1	0	0	0	0	0	0
[truncated: 3 more columns]

## Sheet: Sheet2
Data Sheet 2: Summary data on peptides identified with either a phosphorylated serine or deamidated glutamine or asparagine residue, or both, by Progenesis in the reduced intestinal digests corresponding to Pru p 3 including protein accession, protein description, peptide sequence, charge, neutral mass, score, peptide modification and the normalised abundance. Those peptide(s) also found in a non…
																	Normalized abundance												Raw abundance												Spectral counts
							Best identification										H6.5+			H8.0+			L6.5+			L8.0+			H6.5+			H8.0+			L6.5+			L8.0+			H6.5+			H8.0+			L6.5+
Peptide identifier	Ions used in quantitation	Ions	Deconvoluted peptide ions	Deconvoluted charges	Retention time (min)	Neutral mass	Score	Sequence	Modifications	Accession	Description	Max fold change	Highest mean condition	Lowest mean condition	Anova	Maximum CV	mbmhrkw2_160621_1to10_reducedPrup3_1-1	mbmhrkw2_160621_1to10_reducedPrup3_1-2	mbmhrkw2_160621_1to10_reducedPrup3_1-3	mbmhrkw2_160621_1to10_reducedPrup3_2-1	mbmhrkw2_160621_1to10_reducedPrup3_2-2	mbmhrkw2_160621_1to10_reducedPrup3_2-3	mbmhrkw2_160621_1to10_reducedPrup3_3-1	mbmhrkw2_160621_1to10_reducedPrup3_3-2	mbmhrkw2_160621_1to10_reducedPrup3_3-3	mbmhrkw2_160621_1to10_reducedPrup3_4-1	mbmhrkw2_160621_1to10_reducedPrup3_4-2	mbmhrkw2_160621_1to10_reducedPrup3_4-3	mbmhrkw2_160621_1to10_reducedPrup3_1-1	mbmhrkw2_160621_1to10_reducedPrup3_1-2	mbmhrkw2_160621_1to10_reducedPrup3_1-3	mbmhrkw2_160621_1to10_reducedPrup3_2-1	mbmhrkw2_160621_1to10_reducedPrup3_2-2	mbmhrkw2_160621_1to10_reducedPrup3_2-3	mbmhrkw2_160621_1to10_reducedPrup3_3-1	mbmhrkw2_160621_1to10_reducedPrup3_3-2	mbmhrkw2_160621_1to10_reducedPrup3_3-3	mbmhrkw2_160621_1to10_reducedPrup3_4-1	mbmhrkw2_160621_1to10_reducedPrup3_4-2	mbmhrkw2_160621_1to10_reducedPrup3_4-3	mbmhrkw2_160621_1to10_reducedPrup3_1-1	mbmhrkw2_160621_1to10_reducedPrup3_1-2	mbmhrkw2_160621_1to10_reducedPrup3_1-3	mbmhrkw2_160621_1to10_reducedPrup3_2-1	mbmhrkw2_160621_1to10_reducedPrup3_2-2	mbmhrkw2_160621_1to10_reducedPrup3_2-3	mbmhrkw2_160621_1to10_reducedPrup3_3-1	mbmhrkw2_160621_1to10_reducedPrup3_3-2	mbmhrkw2_160621_1to10_reducedPrup3_3-3
24.20_1178.5709n	0	1	#109	2	24.2011	1178.57	7.7099	LKQLSASVPGV	[3] Deamidation Q|[5] phosphoryl S	Q5RZZ3	Non-specific lipid-transfer protein OS=Prunus persica OX=3760 GN=LTP PE=2 SV=1	6.19093	H8.0+	L6.5+	5.61e-10	9.01413	161202	161949	157517	395443	377257	358966	59465.5	61138.1	62190.6	76803.3	92043.3	85236.7	193182	184170	157517	473985	441448	395119	56268.5	58031.7	58103.4	68378.1	55609.2	71682	1	1	0	0	0	0	0	0	0
29.80_1860.8792n	0	1	#1774	3	29.7977	1860.88	8.3638	NLARTTPDRQAACNCL	[1] Deamidation N|[13] Carbamidomethyl C|[15] Carbamidomethyl C	Q5RZZ3	Non-specific lipid-transfer protein OS=Prunus persica OX=3760 GN=LTP PE=2 SV=1	28.891	H8.0+	L6.5+	0.0168172	161.356	14872.3	15017.7	16688.8	18739.5	19030.4	19797.8	601.451	715.762	675.368	212.311	19242.1	710.638	17822.7	17078.2	16688.8	22461.4	22268.5	21791.8	569.116	679.394	630.981	189.021	11625.4	597.63	1	1	0	0	0	0	0	0	0
24.42_1169.5501n	0	1	#1826	2	24.424	1169.55	7.9424	PNNAAALPGKCG	[2] Deamidation N|[11] Carbamidomethyl C	Q5RZZ3	Non-specific lipid-transfer protein OS=Prunus persica OX=3760 GN=LTP PE=2 SV=1	1.36786	L8.0+	H8.0+	0.180811	35.4364	14851.5	15777.1	15100.3	12678.2	12614.3	12245.4	12086.8	13054.5	12448.2	13247.3	24105.7	13993.7	17797.8	17941.9	15100.3	15196.3	14760.7	13478.7	11437	12391.2	11630.1	11794.1	14563.8	11768.3	1	0	1	0	0	0	0	0	0
31.72_1733.8121n	0	1	#2365	2	31.7242	1733.81	8.5422	CMVVSVPIAQAITCGQ	[1] Carbamidomethyl C|[14] Carbamidomethyl C|[16] Deamidation Q	Q5RZZ3	Non-specific lipid-transfer protein OS=Prunus persica OX=3760 GN=LTP PE=2 SV=1	451.921	H8.0+	L6.5+	0.000204545	152.401	8303.27	8784.52	10332.2	12445.8	13151.6	14272.8	9.88379	19.0873	59.2529	549.56	12610.9	548.153	9950.51	9989.84	10332.2	14917.8	15389.4	15710.3	9.35242	18.1174	55.3587	489.274	7619.04	460.984	0	0	0	1	1	1	0	0	0
40.54_1761.8084n	0	1	#3017	2	40.5392	1761.81	7.2739	TPDRQAACNCLKQLS	[8] Carbamidomethyl C|[9] Deamidation N|[10] Carbamidomethyl C	Q5RZZ3	Non-specific lipid-transfer protein OS=Prunus persica OX=3760 GN=LTP PE=2 SV=1	255.528	H8.0+	L6.5+	3.84e-09	36.3585	4338.71	3752.02	3615.63	5806.57	5717.05	5738.23	13.1675	25.9859	28.4002	355.231	311.544	344.849	5199.44	4266.83	3615.63	6959.85	6689.82	6316.14	12.4595	24.6655	26.5336	316.263	188.224	290.01	0	1	0	1	0	0	0	0	0
21.17_1359.6015n	0	1	#3878	2	21.1655	1359.6	7.4959	KISASTNCATVK	[3] phosphoryl S|[7] Deamidation N|[8] Carbamidomethyl C	Q5RZZ3	Non-specific lipid-transfer protein OS=Prunus persica OX=3760 GN=LTP PE=2 SV=1	30.7085	H8.0+	L8.0+	1.17e-05	64.4684	3753.32	4214.96	2305.31	11921	11917.8	12374.8	1218.97	1017.83	1186.72	195.671	678.857	304.742	4497.93	4793.3	2305.31	14288.8	13945.7	13621.1	1153.44	966.118	1108.72	174.206	410.14	256.281	0	0	1	0	0	0	0	0	0
15.54_1059.4189n	0	1	#4110	2	15.5404	1059.42	8.6762	GGGAVPPACCN	[9] Carbamidomethyl C|[10] Carbamidomethyl C|[11] Deamidation N	Q5RZZ3	Non-specific lipid-transfer protein OS=Prunus persica OX=3760 GN=LTP PE=2 SV=1	157.157	H8.0+	L8.0+	8.43e-05	77.6527	3900.42	5435.05	3704.43	11909.4	15711.5	13897.5	393.899	341.238	243.976	120.351	9.5135	134.319	4674.21	6180.79	3704.43	14274.8	18384.9	15297.2	372.722	323.899	227.941	107.149	5.74771	112.959	0	0	1	0	1	0	0	0	0
24.20_1178.5709n	0	1	#109	2	24.2011	1178.57	7.7099	LKQLSASVPGV	[3] Deamidation Q|[5] phosphoryl S	A0A251NXA4	Non-specific lipid-transfer protein OS=Prunus persica OX=3760 GN=PRUPE_6G292600 PE=3 SV=1	6.19093	H8.0+	L6.5+	5.61e-10	9.01413	161202	161949	157517	395443	377257	358966	59465.5	61138.1	62190.6	76803.3	92043.3	85236.7	193182	184170	157517	473985	441448	395119	56268.5	58031.7	58103.4	68378.1	55609.2	71682	1	1	0	0	0	0	0	0	0
29.80_1860.8792n	0	1	#1774	3	29.7977	1860.88	8.3638	NLARTTPDRQAACNCL	[1] Deamidation N|[13] Carbamidomethyl C|[15] Carbamidomethyl C	A0A251NXA4	Non-specific lipid-transfer protein OS=Prunus persica OX=3760 GN=PRUPE_6G292600 PE=3 SV=1	28.891	H8.0+	L6.5+	0.0168172	161.356	14872.3	15017.7	16688.8	18739.5	19030.4	19797.8	601.451	715.762	675.368	212.311	19242.1	710.638	17822.7	17078.2	16688.8	22461.4	22268.5	21791.8	569.116	679.394	630.981	189.021	11625.4	597.63	1	1	0	0	0	0	0	0	0
24.42_1169.5501n	0	1	#1826	2	24.424	1169.55	7.9424	PNNAAALPGKCG	[2] Deamidation N|[11] Carbamidomethyl C	A0A251NXA4	Non-specific lipid-transfer protein OS=Prunus persica OX=3760 GN=PRUPE_6G292600 PE=3 SV=1	1.36786	L8.0+	H8.0+	0.180811	35.4364	14851.5	15777.1	15100.3	12678.2	12614.3	12245.4	12086.8	13054.5	12448.2	13247.3	24105.7	13993.7	17797.8	17941.9	15100.3	15196.3	14760.7	13478.7	11437	12391.2	11630.1	11794.1	14563.8	11768.3	1	0	1	0	0	0	0	0	0
31.72_1733.8121n	0	1	#2365	2	31.7242	1733.81	8.5422	CMVVSVPIAQAITCGQ	[1] Carbamidomethyl C|[14] Carbamidomethyl C|[16] Deamidation Q	A0A251NXA4	Non-specific lipid-transfer protein OS=Prunus persica OX=3760 GN=PRUPE_6G292600 PE=3 SV=1	451.921	H8.0+	L6.5+	0.000204545	152.401	8303.27	8784.52	10332.2	12445.8	13151.6	14272.8	9.88379	19.0873	59.2529	549.56	12610.9	548.153	9950.51	9989.84	10332.2	14917.8	15389.4	15710.3	9.35242	18.1174	55.3587	489.274	7619.04	460.984	0	0	0	1	1	1	0	0	0
40.54_1761.8084n	0	1	#3017	2	40.5392	1761.81	7.2739	TPDRQAACNCLKQLS	[8] Carbamidomethyl C|[9] Deamidation N|[10] Carbamidomethyl C	A0A251NXA4	Non-specific lipid-transfer protein OS=Prunus persica OX=3760 GN=PRUPE_6G292600 PE=3 SV=1	255.528	H8.0+	L6.5+	3.84e-09	36.3585	4338.71	3752.02	3615.63	5806.57	5717.05	5738.23	13.1675	25.9859	28.4002	355.231	311.544	344.849	5199.44	4266.83	3615.63	6959.85	6689.82	6316.14	12.4595	24.6655	26.5336	316.263	188.224	290.01	0	1	0	1	0	0	0	0	0
15.54_1059.4189n	0	1	#4110	2	15.5404	1059.42	8.6762	GGGAVPPACCN	[9] Carbamidomethyl C|[10] Carbamidomethyl C|[11] Deamidation N	A0A251NXA4	Non-specific lipid-transfer protein OS=Prunus persica OX=3760 GN=PRUPE_6G292600 PE=3 SV=1	157.157	H8.0+	L8.0+	8.43e-05	77.6527	3900.42	5435.05	3704.43	11909.4	15711.5	13897.5	393.899	341.238	243.976	120.351	9.5135	134.319	4674.21	6180.79	3704.43	14274.8	18384.9	15297.2	372.722	323.899	227.941	107.149	5.74771	112.959	0	0	1	0	1	0	0	0	0
24.20_1178.5709n	0	1	#109	2	24.2011	1178.57	7.7099	LKQLSASVPGV	[3] Deamidation Q|[5] phosphoryl S	P81402	Non-specific lipid-transfer protein 1 OS=Prunus persica OX=3760 PE=1 SV=1	6.19093	H8.0+	L6.5+	5.61e-10	9.01413	161202	161949	157517	395443	377257	358966	59465.5	61138.1	62190.6	76803.3	92043.3	85236.7	193182	184170	157517	473985	441448	395119	56268.5	58031.7	58103.4	68378.1	55609.2	71682	1	1	0	0	0	0	0	0	0
31.67_5255.4869n	1	1	#604	4	31.6727	5255.49	8.3698	ITCGQVSSALAPCIPYVRGGGAVPPACCNGIRNVNNLARTTPDRQAACN	[3] Carbamidomethyl C|[13] Carbamidomethyl C|[27] Carbamidomethyl C|[28] Carbamidomethyl C|[45] Deamidation Q|[48] Carbamidomethyl C|[49] Deamidation N	P81402	Non-specific lipid-transfer protein 1 OS=Prunus persica OX=3760 PE=1 SV=1	7406.96	H8.0+	L6.5+	4.25e-05	173.205	34779.8	39009.1	36216.9	55371.7	70495.6	67706.7	0	0	26.1341	5307.7	367.734	2835.61	41679.6	44361.5	36216.9	66369.5	82490.6	74525.7	0	0	24.4165	4725.45	222.171	2384.68	0	0	0	1	1	0	0	0	0
29.80_1860.8792n	0	1	#1774	3	29.7977	1860.88	8.3638	NLARTTPDRQAACNCL	[1] Deamidation N|[13] Carbamidomethyl C|[15] Carbamidomethyl C	P81402	Non-specific lipid-transfer protein 1 OS=Prunus persica OX=3760 PE=1 SV=1	28.891	H8.0+	L6.5+	0.0168172	161.356	14872.3	15017.7	16688.8	18739.5	19030.4	19797.8	601.451	715.762	675.368	212.311	19242.1	710.638	17822.7	17078.2	16688.8	22461.4	22268.5	21791.8	569.116	679.394	630.981	189.021	11625.4	597.63	1	1	0	0	0	0	0	0	0
24.42_1169.5501n	0	1	#1826	2	24.424	1169.55	7.9424	PNNAAALPGKCG	[2] Deamidation N|[11] Carbamidomethyl C	P81402	Non-specific lipid-transfer protein 1 OS=Prunus persica OX=3760 PE=1 SV=1	1.36786	L8.0+	H8.0+	0.180811	35.4364	14851.5	15777.1	15100.3	12678.2	12614.3	12245.4	12086.8	13054.5	12448.2	13247.3	24105.7	13993.7	17797.8	17941.9	15100.3	15196.3	14760.7	13478.7	11437	12391.2	11630.1	11794.1	14563.8	11768.3	1	0	1	0	0	0	0	0	0
40.54_1761.8084n	0	1	#3017	2	40.5392	1761.81	7.2739	TPDRQAACNCLKQLS	[8] Carbamidomethyl C|[9] Deamidation N|[10] Carbamidomethyl C	P81402	Non-specific lipid-transfer protein 1 OS=Prunus persica OX=3760 PE=1 SV=1	255.528	H8.0+	L6.5+	3.84e-09	36.3585	4338.71	3752.02	3615.63	5806.57	5717.05	5738.23	13.1675	25.9859	28.4002	355.231	311.544	344.849	5199.44	4266.83	3615.63	6959.85	6689.82	6316.14	12.4595	24.6655	26.5336	316.263	188.224	290.01	0	1	0	1	0	0	0	0	0
21.17_1359.6015n	0	1	#3878	2	21.1655	1359.6	7.4959	KISASTNCATVK	[3] phosphoryl S|[7] Deamidation N|[8] Carbamidomethyl C	P81402	Non-specific lipid-transfer protein 1 OS=Prunus persica OX=3760 PE=1 SV=1	30.7085	H8.0+	L8.0+	1.17e-05	64.4684	3753.32	4214.96	2305.31	11921	11917.8	12374.8	1218.97	1017.83	1186.72	195.671	678.857	304.742	4497.93	4793.3	2305.31	14288.8	13945.7	13621.1	1153.44	966.118	1108.72	174.206	410.14	256.281	0	0	1	0	0	0	0	0	0
15.54_1059.4189n	0	1	#4110	2	15.5404	1059.42	8.6762	GGGAVPPACCN	[9] Carbamidomethyl C|[10] Carbamidomethyl C|[11] Deamidation N	P81402	Non-specific lipid-transfer protein 1 OS=Prunus persica OX=3760 PE=1 SV=1	157.157	H8.0+	L8.0+	8.43e-05	77.6527	3900.42	5435.05	3704.43	11909.4	15711.5	13897.5	393.899	341.238	243.976	120.351	9.5135	134.319	4674.21	6180.79	3704.43	14274.8	18384.9	15297.2	372.722	323.899	227.941	107.149	5.74771	112.959	0	0	1	0	1	0	0	0	0
33.55_2663.3480n	2	2	#166,#72	2,3	33.5478	2663.35	7.6613	VALCMVVSVPIAQAITCGQLFSNLA	[4] Carbamidomethyl C|[17] Carbamidomethyl C|[19] Deamidation Q|[23] Deamidation N	A0A251NXB7	Non-specific lipid-transfer protein OS=Prunus persica OX=3760 GN=PRUPE_6G292800 PE=3 SV=1	80.5967	H8.0+	L6.5+	2.45e-10	20.0628	833100	900704	1.02286e+06	1.07877e+06	1.16578e+06	1.1884e+06	15190.9	13852.4	13550.8	176390	264606	218729	998375	1.02429e+06	1.02286e+06	1.29303e+06	1.36414e+06	1.30809e+06	14374.2	13148.5	12660.3	157040	159865	183946	0	2	0	0	0	2	0	0	0
23.86_1037.4804n	0	1	#1525	2	23.8638	1037.48	7.2865	QAITCGQLF	[5] Carbamidomethyl C|[7] Deamidation Q	A0A251NXB7	Non-specific lipid-transfer protein OS=Prunus persica OX=3760 GN=PRUPE_6G292800 PE=3 SV=1	7.35835	L6.5+	L8.0+	1.67e-09	10.8641	7489.01	7731.51	7177.89	12371.5	12221.7	11316	14261.1	14061.8	15621.3	2218.15	1966.17	1787.7	8974.72	8792.35	7177.89	14828.6	14301.3	12455.7	13494.4	13347.3	14594.6	1974.82	1187.89	1503.41	0	0	0	0	0	0	1	1	0
24.42_1169.5501n	0	1	#1826	2	24.424	1169.55	7.9424	PNNAAALPGKCG	[2] Deamidation N|[11] Carbamidomethyl C	A0A251NXB7	Non-specific lipid-transfer protein OS=Prunus persica OX=3760 GN=PRUPE_6G292800 PE=3 SV=1	1.36786	L8.0+	H8.0+	0.180811	35.4364	14851.5	15777.1	15100.3	12678.2	12614.3	12245.4	12086.8	13054.5	12448.2	13247.3	24105.7	13993.7	17797.8	17941.9	15100.3	15196.3	14760.7	13478.7	11437	12391.2	11630.1	11794.1	14563.8	11768.3	1	0	1	0	0	0	0	0	0
28.07_2794.3520n	2	2	#2205,#3132	4,5	28.0712	2794.35	8.3748	GAVPPACCNGIRNVNNLAKTTPDRQA	[7] Carbamidomethyl C|[8] Carbamidomethyl C|[25] Deamidation Q	A0A251NXB7	Non-specific lipid-transfer protein OS=Prunus persica OX=3760 GN=PRUPE_6G292800 PE=3 SV=1	33.5718	L8.0+	H6.5+	0.0911002	84.4765	795.932	1528.57	982.647	1671.57	694.16	1035.79	2116.21	2614.27	2234.5	56320.3	938.639	53768.1	953.833	1738.3	982.647	2003.58	812.273	1140.11	2002.44	2481.44	2087.64	50142	567.091	45217.7	0	0	0	0	0	0	0	0	0
31.72_1733.8121n	0	1	#2365	2	31.7242	1733.81	8.5422	CMVVSVPIAQAITCGQ	[1] Carbamidomethyl C|[14] Carbamidomethyl C|[16] Deamidation Q	A0A251NXB7	Non-specific lipid-transfer protein OS=Prunus persica OX=3760 GN=PRUPE_6G292800 PE=3 SV=1	451.921	H8.0+	L6.5+	0.000204545	152.401	8303.27	8784.52	10332.2	12445.8	13151.6	14272.8	9.88379	19.0873	59.2529	549.56	12610.9	548.153	9950.51	9989.84	10332.2	14917.8	15389.4	15710.3	9.35242	18.1174	55.3587	489.274	7619.04	460.984	0	0	0	1	1	1	0	0	0
40.54_1761.8084n	0	1	#3017	2	40.5392	1761.81	7.2739	TPDRQAACNCLKQLS	[8] Carbamidomethyl C|[9] Deamidation N|[10] Carbamidomethyl C	A0A251NXB7	Non-specific lipid-transfer protein OS=Prunus persica OX=3760 GN=PRUPE_6G292800 PE=3 SV=1	255.528	H8.0+	L6.5+	3.84e-09	36.3585	4338.71	3752.02	3615.63	5806.57	5717.05	5738.23	13.1675	25.9859	28.4002	355.231	311.544	344.849	5199.44	4266.83	3615.63	6959.85	6689.82	6316.14	12.4595	24.6655	26.5336	316.263	188.224	290.01	0	1	0	1	0	0	0	0	0
15.54_1059.4189n	0	1	#4110	2	15.5404	1059.42	8.6762	GGGAVPPACCN	[9] Carbamidomethyl C|[10] Carbamidomethyl C|[11] Deamidation N	A0A251NXB7	Non-specific lipid-transfer protein OS=Prunus persica OX=3760 GN=PRUPE_6G292800 PE=3 SV=1	157.157	H8.0+	L8.0+	8.43e-05	77.6527	3900.42	5435.05	3704.43	11909.4	15711.5	13897.5	393.899	341.238	243.976	120.351	9.5135	134.319	4674.21	6180.79	3704.43	14274.8	18384.9	15297.2	372.722	323.899	227.941	107.149	5.74771	112.959	0	0	1	0	1	0	0	0	0
35.06_1080.5144n	1	1	#9948	2	35.0627	1080.51	6.9646	ISASTNCKTV	[6] Deamidation N|[7] Carbamidomethyl C	A0A251NXB7	Non-specific lipid-transfer protein OS=Prunus persica OX=3760 GN=PRUPE_6G292800 PE=3 SV=1	319.643	H6.5+	L6.5+	0.00640524	173.205	284.742	497.853	366.095	262.745	312.994	260.209	0	3.59367	0	0	159.605	0	341.231	566.163	366.095	314.931	366.25	286.416	0	3.41107	0	0	96.4275	0	1	0	0	0	0	1	0	0	0
16.72_1141.5305n	1	1	#13295	2	16.718	1141.53	6.8943	SASIPGVNPNNA	[10] Deamidation N|[11] Deamidation N	A0A251NXB7	Non-specific lipid-transfer protein OS=Prunus persica OX=3760 GN=PRUPE_6G292800 PE=3 SV=1	24.4199	H8.0+	L6.5+	0.128195	127.217	117.585	211.866	120.057	74.5375	113.528	871.645	0	9.16929	34.2261	37.9961	112.645	0	140.912	240.935	120.057	89.342	132.844	959.432	0	8.7034	31.9767	33.828	68.0562	0	0	1	0	0	0	1	0	0	0
32.28_1779.8209n	1	1	#100	2	32.2844	1779.82	8.6998	ITCGQVSSNLAPCIPY	[3] Carbamidomethyl C|[5] Deamidation Q|[13] Carbamidomethyl C	Q8H2B2	Non-specific lipid-transfer protein (Fragment) OS=Prunus persica OX=3760 GN=LTP1 PE=2 SV=1	73.1351	H8.0+	L6.5+	4.09e-10	24.4944	489235	487276	528149	629318	625864	641082	7926.62	8613.25	9388.39	148437	225260	153273	586292	554135	528149	754312	732356	705648	7500.47	8175.61	8771.37	132153	136094	128899	1	1	0	1	1	1	0	0	0
24.20_1178.5709n	0	1	#109	2	24.2011	1178.57	7.7099	LKQLSASVPGV	[3] Deamidation Q|[5] phosphoryl S	Q8H2B2	Non-specific lipid-transfer protein (Fragment) OS=Prunus persica OX=3760 GN=LTP1 PE=2 SV=1	6.19093	H8.0+	L6.5+	5.61e-10	9.01413	161202	161949	157517	395443	377257	358966	59465.5	61138.1	62190.6	76803.3	92043.3	85236.7	193182	184170	157517	473985	441448	395119	56268.5	58031.7	58103.4	68378.1	55609.2	71682	1	1	0	0	0	0	0	0	0
32.45_2034.9877n	0	2	#446,#612	2,3	32.4473	2034.99	8.233	ITCGQVSSNLAPCIPYVR	[3] Carbamidomethyl C|[9] Deamidation N|[13] Carbamidomethyl C	Q8H2B2	Non-specific lipid-transfer protein (Fragment) OS=Prunus persica OX=3760 GN=LTP1 PE=2 SV=1	555.467	H6.5+	L6.5+	0.00174057	166.763	227549	219616	221706	42821.6	40466.7	41601.9	253.467	440.377	510.314	2973.31	214488	2480.44	272692	249749	221706	51326.8	47352.2	45791.8	239.84	418.002	476.776	2647.14	129586	2085.99	0	2	2	0	0	0	0	0	0
29.80_1860.8792n	0	1	#1774	3	29.7977	1860.88	8.3638	NLARTTPDRQAACNCL	[1] Deamidation N|[13] Carbamidomethyl C|[15] Carbamidomethyl C	Q8H2B2	Non-specific lipid-transfer protein (Fragment) OS=Prunus persica OX=3760 GN=LTP1 PE=2 SV=1	28.891	H8.0+	L6.5+	0.0168172	161.356	14872.3	15017.7	16688.8	18739.5	19030.4	19797.8	601.451	715.762	675.368	212.311	19242.1	710.638	17822.7	17078.2	16688.8	22461.4	22268.5	21791.8	569.116	679.394	630.981	189.021	11625.4	597.63	1	1	0	0	0	0	0	0	0
24.42_1169.5501n	0	1	#1826	2	24.424	1169.55	7.9424	PNNAAALPGKCG	[2] Deamidation N|[11] Carbamidomethyl C	Q8H2B2	Non-specific lipid-transfer protein (Fragment) OS=Prunus persica OX=3760 GN=LTP1 PE=2 SV=1	1.36786	L8.0+	H8.0+	0.180811	35.4364	14851.5	15777.1	15100.3	12678.2	12614.3	12245.4	12086.8	13054.5	12448.2	13247.3	24105.7	13993.7	17797.8	17941.9	15100.3	15196.3	14760.7	13478.7	11437	12391.2	11630.1	11794.1	14563.8	11768.3	1	0	1	0	0	0	0	0	0
40.54_1761.8084n	0	1	#3017	2	40.5392	1761.81	7.2739	TPDRQAACNCLKQLS	[8] Carbamidomethyl C|[9] Deamidation N|[10] Carbamidomethyl C	Q8H2B2	Non-specific lipid-transfer protein (Fragment) OS=Prunus persica OX=3760 GN=LTP1 PE=2 SV=1	255.528	H8.0+	L6.5+	3.84e-09	36.3585	4338.71	3752.02	3615.63	5806.57	5717.05	5738.23	13.1675	25.9859	28.4002	355.231	311.544	344.849	5199.44	4266.83	3615.63	6959.85	6689.82	6316.14	12.4595	24.6655	26.5336	316.263	188.224	290.01	0	1	0	1	0	0	0	0	0
24.01_945.4173n	0	1	#367	2	24.0124	945.417	8.0011	PYKISAST	[5] phosphoryl S	Q5RZZ3	Non-specific lipid-transfer protein OS=Prunus persica OX=3760 GN=LTP PE=2 SV=1	14.7507	H8.0+	L8.0+	6.53e-11	7.50852	64963.8	60772.2	68356.6	137849	123480	122752	13826.1	13581.7	14996.8	7963.36	9237.87	8836.9	77851.7	69110.7	68356.6	165228	144491	135115	13082.7	12891.6	14011.2	7089.8	5581.18	7431.62	0	1	0	0	1	0	0	0	0
29.30_1584.7607n	0	1	#956	3	29.3003	1584.76	8.6588	SVPGVNPNNAAALPGK	[1] phosphoryl S	Q5RZZ3	Non-specific lipid-transfer protein OS=Prunus persica OX=3760 GN=LTP PE=2 SV=1	10.7342	H6.5+	L6.5+	0.012864	130.082	33890.1	34051.3	31741	22488.8	22715	23340.1	2541.65	3171.11	3573.68	2728.76	39873.8	5260.19	40613.4	38723.5	31741	26955.5	26580	25690.8	2405.01	3009.99	3338.81	2429.42	24090.3	4423.69	0	1	1	0	0	0	0	0	0
32.78_976.6098n	0	1	#2307	2	32.7818	976.61	6.6574	VSVPIAQAI	[2] phosphoryl S	Q5RZZ3	Non-specific lipid-transfer protein OS=Prunus persica OX=3760 GN=LTP PE=2 SV=1	16.2272	H6.5+	H8.0+	0.0836624	134.577	209.291	5882.09	839.725	134.786	136.923	155.42	843.481	879.311	759.423	681.216	383.888	681.089	250.812	6689.17	839.725	161.556	160.221	171.073	798.134	834.633	709.513	606.488	231.931	572.78	0	0	0	0	0	0	1	0	1
28.64_3469.6564n	0	2	#3027,#5113	3,4	28.6372	3469.66	8.0359	LCMVVSVPIAQAITCGQVSSSLAPCIPYVRGG	[2] Carbamidomethyl C|[6] phosphoryl S|[15] Carbamidomethyl C|[25] Carbamidomethyl C	Q5RZZ3	Non-specific lipid-transfer protein OS=Prunus persica OX=3760 GN=LTP PE=2 SV=1	1177.65	L6.5+	H6.5+	0.00595833	86.8283	27.7993	62.8351	11.2152	623.944	407.952	512.291	40597.8	39075.2	40270.1	22134.1	55.9361	19369	33.3143	71.4567	11.2152	747.871	477.366	563.886	38415.1	37089.8	37623.5	19706.1	33.7945	16288.9	0	0	0	0	0	0	2	2	2
34.52_1902.8452n	0	1	#5678	2	34.5196	1902.85	8.0873	AITCGQVSSSLAPCIPY	[4] Carbamidomethyl C|[8] phosphoryl S|[14] Carbamidomethyl C	Q5RZZ3	Non-specific lipid-transfer protein OS=Prunus persica OX=3760 GN=LTP PE=2 SV=1	Infinity	H8.0+	L6.5+	0.00293929	173.205	2136.34	2722.71	2524.59	5620.95	4352.56	4298.7	0	0	0	0	1409.23	0	2560.16	3096.29	2524.59	6737.37	5093.16	4731.64	0	0	0	0	851.402	0	0	1	0	1	1	1	0	0	0
24.01_945.4173n	0	1	#367	2	24.0124	945.417	8.0011	PYKISAST	[5] phosphoryl S	A0A251NXA4	Non-specific lipid-transfer protein OS=Prunus persica OX=3760 GN=PRUPE_6G292600 PE=3 SV=1	14.7507	H8.0+	L8.0+	6.53e-11	7.50852	64963.8	60772.2	68356.6	137849	123480	122752	13826.1	13581.7	14996.8	7963.36	9237.87	8836.9	77851.7	69110.7	68356.6	165228	144491	135115	13082.7	12891.6	14011.2	7089.8	5581.18	7431.62	0	1	0	0	1	0	0	0	0
29.30_1584.7607n	0	1	#956	3	29.3003	1584.76	8.6588	SVPGVNPNNAAALPGK	[1] phosphoryl S	A0A251NXA4	Non-specific lipid-transfer protein OS=Prunus persica OX=3760 GN=PRUPE_6G292600 PE=3 SV=1	10.7342	H6.5+	L6.5+	0.012864	130.082	33890.1	34051.3	31741	22488.8	22715	23340.1	2541.65	3171.11	3573.68	2728.76	39873.8	5260.19	40613.4	38723.5	31741	26955.5	26580	25690.8	2405.01	3009.99	3338.81	2429.42	24090.3	4423.69	0	1	1	0	0	0	0	0	0
32.78_976.6098n	0	1	#2307	2	32.7818	976.61	6.6574	VSVPIAQAI	[2] phosphoryl S	A0A251NXA4	Non-specific lipid-transfer protein OS=Prunus persica OX=3760 GN=PRUPE_6G292600 PE=3 SV=1	16.2272	H6.5+	H8.0+	0.0836624	134.577	209.291	5882.09	839.725	134.786	136.923	155.42	843.481	879.311	759.423	681.216	383.888	681.089	250.812	6689.17	839.725	161.556	160.221	171.073	798.134	834.633	709.513	606.488	231.931	572.78	0	0	0	0	0	0	1	0	1
23.47_1287.5763n	1	1	#2460	2	23.4693	1287.58	7.8483	VFSAADNIRES	[3] phosphoryl S	A0A251NXA4	Non-specific lipid-transfer protein OS=Prunus persica OX=3760 GN=PRUPE_6G292600 PE=3 SV=1	6.87725	H8.0+	L8.0+	0.00103771	63.1259	5991.45	6736.33	5986.82	10921.7	9977.45	8768.05	9622.86	9111.08	10400.8	2198.33	433.008	1682.48	7180.07	7660.61	5986.82	13090.9	11675.1	9651.12	9105.51	8648.14	9717.24	1957.18	261.608	1414.92	0	0	0	0	0	0	1	0	0
28.64_3469.6564n	0	2	#3027,#5113	3,4	28.6372	3469.66	8.0359	LCMVVSVPIAQAITCGQVSSSLAPCIPYVRGG	[2] Carbamidomethyl C|[6] phosphoryl S|[15] Carbamidomethyl C|[25] Carbamidomethyl C	A0A251NXA4	Non-specific lipid-transfer protein OS=Prunus persica OX=3760 GN=PRUPE_6G292600 PE=3 SV=1	1177.65	L6.5+	H6.5+	0.00595833	86.8283	27.7993	62.8351	11.2152	623.944	407.952	512.291	40597.8	39075.2	40270.1	22134.1	55.9361	19369	33.3143	71.4567	11.2152	747.871	477.366	563.886	38415.1	37089.8	37623.5	19706.1	33.7945	16288.9	0	0	0	0	0	0	2	2	2
29.63_4198.0868n	1	1	#5233	5	29.6262	4198.09	7.4344	KQLSASVPGVNPNNAAALPGKCGVSIPYKISASTNCATYL	[22] Carbamidomethyl C|[25] phosphoryl S|[36] Carbamidomethyl C	A0A251NXA4	Non-specific lipid-transfer protein OS=Prunus persica OX=3760 GN=PRUPE_6G292600 PE=3 SV=1	11945.2	L6.5+	H6.5+	0.000852011	173.205	0.727358	0	0	77.8169	0	0	1741.28	3037.18	3909.98	1314.28	77.1125	154.141	0.871655	0	0	93.2727	0	0	1647.66	2882.86	3653.01	1170.1	46.5886	129.629	0	0	0	0	0	0	0	1	1
34.52_1902.8452n	0	1	#5678	2	34.5196	1902.85	8.0873	AITCGQVSSSLAPCIPY	[4] Carbamidomethyl C|[8] phosphoryl S|[14] Carbamidomethyl C	A0A251NXA4	Non-specific lipid-transfer protein OS=Prunus persica OX=3760 GN=PRUPE_6G292600 PE=3 SV=1	Infinity	H8.0+	L6.5+	0.00293929	173.205	2136.34	2722.71	2524.59	5620.95	4352.56	4298.7	0	0	0	0	1409.23	0	2560.16	3096.29	2524.59	6737.37	5093.16	4731.64	0	0	0	0	851.402	0	0	1	0	1	1	1	0	0	0
24.01_945.4173n	0	1	#367	2	24.0124	945.417	8.0011	PYKISAST	[5] phosphoryl S	P81402	Non-specific lipid-transfer protein 1 OS=Prunus persica OX=3760 PE=1 SV=1	14.7507	H8.0+	L8.0+	6.53e-11	7.50852	64963.8	60772.2	68356.6	137849	123480	122752	13826.1	13581.7	14996.8	7963.36	9237.87	8836.9	77851.7	69110.7	68356.6	165228	144491	135115	13082.7	12891.6	14011.2	7089.8	5581.18	7431.62	0	1	0	0	1	0	0	0	0
29.30_1584.7607n	0	1	#956	3	29.3003	1584.76	8.6588	SVPGVNPNNAAALPGK	[1] phosphoryl S	P81402	Non-specific lipid-transfer protein 1 OS=Prunus persica OX=3760 PE=1 SV=1	10.7342	H6.5+	L6.5+	0.012864	130.082	33890.1	34051.3	31741	22488.8	22715	23340.1	2541.65	3171.11	3573.68	2728.76	39873.8	5260.19	40613.4	38723.5	31741	26955.5	26580	25690.8	2405.01	3009.99	3338.81	2429.42	24090.3	4423.69	0	1	1	0	0	0	0	0	0
24.01_945.4173n	0	1	#367	2	24.0124	945.417	8.0011	PYKISAST	[5] phosphoryl S	A0A251NXB7	Non-specific lipid-transfer protein OS=Prunus persica OX=3760 GN=PRUPE_6G292800 PE=3 SV=1	14.7507	H8.0+	L8.0+	6.53e-11	7.50852	64963.8	60772.2	68356.6	137849	123480	122752	13826.1	13581.7	14996.8	7963.36	9237.87	8836.9	77851.7	69110.7	68356.6	165228	144491	135115	13082.7	12891.6	14011.2	7089.8	5581.18	7431.62	0	1	0	0	1	0	0	0	0
29.75_1515.7017n	1	1	#447	3	29.7462	1515.7	8.1604	FSNLAPCIPYVR	[2] phosphoryl S|[7] Carbamidomethyl C	A0A251NXB7	Non-specific lipid-transfer protein OS=Prunus persica OX=3760 GN=PRUPE_6G292800 PE=3 SV=1	50.2887	H8.0+	L6.5+	0.00329603	156.317	55434	51833.2	65392.2	66123.2	66173.9	72040.4	1208.81	1410.59	1443.89	1323.32	52123.6	2305.55	66431.2	58945.2	65392.2	79256.4	77433.6	79295.9	1143.83	1338.92	1348.99	1178.15	31491.2	1938.91	1	0	1	0	0	0	0	0	0
29.87_1033.4854n	1	1	#715	2	29.8663	1033.49	6.6151	LSASIPGVNP	[4] phosphoryl S	A0A251NXB7	Non-specific lipid-transfer protein OS=Prunus persica OX=3760 GN=PRUPE_6G292800 PE=3 SV=1	30.6547	H6.5+	L6.5+	0.0066382	149.603	30826.6	30833.9	35223.4	20200.4	21299.2	22757	897.758	1153.09	1109.64	2689.86	77253.5	5050.17	36942.1	35064.6	35223.4	24212.6	24923.2	25049	849.492	1094.51	1036.71	2394.79	46673.7	4247.08	1	1	0	0	0	0	0	0	0
25.69_1033.4918n	0	1	#1342	2	25.6874	1033.49	7.293	LSASIPGVNP	[2] phosphoryl S	A0A251NXB7	Non-specific lipid-transfer protein OS=Prunus persica OX=3760 GN=PRUPE_6G292800 PE=3 SV=1	9.58886	L8.0+	H8.0+	0.0481534	77.6044	3310.51	3562.18	3356.41	2740.34	2642.95	2069.37	12202.9	13305.9	11644.3	33400.7	2511.14	35550.6	3967.26	4050.94	3356.41	3284.61	3092.65	2277.79	11546.9	12629.8	10879	29736.7	1517.14	29897.2	0	0	1	0	1	0	0	0	0
23.42_950.4499n	1	1	#848	2	23.4179	950.45	7.645	QLSASIPGV	[3] phosphoryl S	A0A251NXB7	Non-specific lipid-transfer protein OS=Prunus persica OX=3760 GN=PRUPE_6G292800 PE=3 SV=1	3.82136	H6.5+	L8.0+	0.000153529	33.4137	37078.3	37944.4	37197.9	26621.8	24999.4	23408.8	23502.2	22980.9	24880.5	11445.4	6021.2	11900.1	44434.1	43150.7	37197.9	31909.4	29253.1	25766.4	22238.7	21813.2	23245.3	10189.8	3637.79	10007.7	0	0	1	1	1	1	0	0	0
24.60_853.3488n	0	2	#2233,#6383	2,3	24.5955	853.349	7.4998	SNLAPCI	[1] phosphoryl S|[6] Carbamidomethyl C	A0A251NXB7	Non-specific lipid-transfer protein OS=Prunus persica OX=3760 GN=PRUPE_6G292800 PE=3 SV=1	3.62602	H6.5+	L8.0+	0.0265695	79.8563	6944.4	6044.16	5530.38	6235.41	5598.53	4308.34	2603.25	3063.24	2654.49	3097.48	381.554	1628.2	8322.07	6873.47	5530.38	7473.87	6551.13	4742.25	2463.29	2907.6	2480.03	2757.69	230.521	1369.28	2	2	0	0	2	0	0	0	0
34.07_2768.3810n	1	1	#5033	3	34.0737	2768.38	7.6389	LALVVALCMVVSVPIAQAITCGQLF	[8] Carbamidomethyl C|[9] Oxidation M|[12] phosphoryl S|[21] Carbamidomethyl C	A0A251NXB7	Non-specific lipid-transfer protein OS=Prunus persica OX=3760 GN=PRUPE_6G292800 PE=3 SV=1	1980.57	H8.0+	L6.5+	3.72e-05	173.205	1169.87	1337.41	1740.85	4140.16	4063.67	4162.37	6.24376	0	0	0	13.0486	0	1401.95	1520.92	1740.85	4962.47	4755.11	4581.58	5.90808	0	0	0	7.88351	0	1	0	0	1	0	0	0	0	0
24.01_945.4173n	0	1	#367	2	24.0124	945.417	8.0011	PYKISAST	[5] phosphoryl S	Q8H2B2	Non-specific lipid-transfer protein (Fragment) OS=Prunus persica OX=3760 GN=LTP1 PE=2 SV=1	14.7507	H8.0+	L8.0+	6.53e-11	7.50852	64963.8	60772.2	68356.6	137849	123480	122752	13826.1	13581.7	14996.8	7963.36	9237.87	8836.9	77851.7	69110.7	68356.6	165228	144491	135115	13082.7	12891.6	14011.2	7089.8	5581.18	7431.62	0	1	0	0	1	0	0	0	0
29.30_1584.7607n	0	1	#956	3	29.3003	1584.76	8.6588	SVPGVNPNNAAALPGK	[1] phosphoryl S	Q8H2B2	Non-specific lipid-transfer protein (Fragment) OS=Prunus persica OX=3760 GN=LTP1 PE=2 SV=1	10.7342	H6.5+	L6.5+	0.012864	130.082	33890.1	34051.3	31741	22488.8	22715	23340.1	2541.65	3171.11	3573.68	2728.76	39873.8	5260.19	40613.4	38723.5	31741	26955.5	26580	25690.8	2405.01	3009.99	3338.81	2429.42	24090.3	4423.69	0	1	1	0	0	0	0	0	0
24.60_853.3488n	0	2	#2233,#6383	2,3	24.5955	853.349	7.4998	SNLAPCI	[1] phosphoryl S|[6] Carbamidomethyl C	Q8H2B2	Non-specific lipid-transfer protein (Fragment) OS=Prunus persica OX=3760 GN=LTP1 PE=2 SV=1	3.62602	H6.5+	L8.0+	0.0265695	79.8563	6944.4	6044.16	5530.38	6235.41	5598.53	4308.34	2603.25	3063.24	2654.49	3097.48	381.554	1628.2	8322.07	6873.47	5530.38	7473.87	6551.13	4742.25	2463.29	2907.6	2480.03	2757.69	230.521	1369.28	2	2	0	0	2	0	0	0	0
29.89_1278.6614n	0	2	#8,#4	2,3	29.892	1278.66	9.9272	KISASTNCATVK	[8] Carbamidomethyl C	P81402	Non-specific lipid-transfer protein 1 OS=Prunus persica OX=3760 PE=1 SV=1	166.92	H6.5+	L6.5+	0.0101275	168.79	6.7603e+06	6.54167e+06	6.9252e+06	2.1448e+06	2.12323e+06	2.18197e+06	40224.8	41706	39248.3	100388	1.51602e+07	161757	8.10144e+06	7.43925e+06	6.9252e+06	2.5708e+06	2.4845e+06	2.40173e+06	38062.2	39586.9	36668.8	89375.5	9.15921e+06	136033	2	2	2	2	2	2	0	0	0
25.70_1278.6617n	0	2	#20,#16	2,3	25.696	1278.66	10.2523	KISASTNCATVK	[8] Carbamidomethyl C	P81402	Non-specific lipid-transfer protein 1 OS=Prunus persica OX=3760 PE=1 SV=1	818.54	L8.0+	H8.0+	0.0145089	86.9226	13968.9	18402.4	14788.7	8071.01	8036.07	8054.5	400760	551711	321065	9.14306e+06	29651.3	1.06045e+07	16740.1	20927.4	14788.7	9674.06	9403.42	8865.7	379215	523678	299964	8.14009e+06	17914.2	8.91814e+06	0	0	0	0	0	0	0	0	0
24.10_1278.6609n	0	1	#22	3	24.0982	1278.66	9.3738	KISASTNCATVK	[8] Carbamidomethyl C	P81402	Non-specific lipid-transfer protein 1 OS=Prunus persica OX=3760 PE=1 SV=1	1166.54	L6.5+	H8.0+	0.000351453	137.799	4065.66	3763.59	3395.99	2118.27	2715.04	2274.06	2.8137e+06	2.71601e+06	2.7613e+06	141732	1164.4	22176.1	4872.23	4279.99	3395.99	2538.99	3177.01	2503.09	2.66243e+06	2578007	2.57983e+06	126184	703.488	18649.6	0	0	0	0	0	0	1	1	1
37.13_1504.8032n	0	1	#7540	2	37.1264	1504.8	8.136	SVPGVNPNNAAALPGK		Q5RZZ3	Non-specific lipid-transfer protein OS=Prunus persica OX=3760 GN=LTP PE=2 SV=1	136.677	H6.5+	L6.5+	1.44e-05	119.437	1145.76	1058.85	1105.73	599.645	627.053	629.36	6.77779	10.7148	6.72766	3.51926	39.8704	6.9952	1373.06	1204.14	1105.73	718.746	733.747	692.745	6.41341	10.1704	6.28551	3.1332	24.0883	5.8828	0	0	0	1	0	1	0	0	0
26.26_953.5317n	2	2	#3122,#1698	2,3	26.2562	953.532	7.0425	LSASIPGVNP		A0A251NXB7	Non-specific lipid-transfer protein OS=Prunus persica OX=3760 GN=PRUPE_6G292800 PE=3 SV=1	5.27323	L6.5+	H8.0+	2.71e-05	37.1527	3703.64	3989.01	3626.18	2894.6	3377.86	3741.89	16838.7	18336.1	17633.2	16925.5	8460.98	18650.7	4438.39	4536.34	3626.18	3469.51	3952.61	4118.75	15933.4	17404.4	16474.3	15068.8	5111.81	15684.8	0	0	0	0	0	0	0	0	0
43.71_2688.4449n	1	1	#334	2	43.712	2688.44	7.1756	LALVVALCMVVSVPIAQAITCGQLF	[8] Carbamidomethyl C|[9] Oxidation M|[21] Carbamidomethyl C	A0A251NXB7	Non-specific lipid-transfer protein OS=Prunus persica OX=3760 GN=PRUPE_6G292800 PE=3 SV=1	863.977	H8.0+	L8.0+	2.11e-05	148.121	125031	70721.5	105528	148331	149452	130418	212.772	450.587	571.527	10.2004	447.306	38.1098	149835	80425.2	105528	177793	174881	143553	201.333	427.693	533.965	9.08141	270.246	32.0494	0	0	1	1	0	1	0	0	0
46.71_2672.4503n	1	1	#8873	2	46.7132	2672.45	6.9428	LALVVALCMVVSVPIAQAITCGQLF	[8] Carbamidomethyl C|[21] Carbamidomethyl C	A0A251NXB7	Non-specific lipid-transfer protein OS=Prunus persica OX=3760 GN=PRUPE_6G292800 PE=3 SV=1	42.7765	L6.5+	H6.5+	0.0114519	154.102	939.259	58.0655	16.9815	241.684	1371.36	1511.92	12996.6	8498.93	21892.9	629.78	7099.65	4168.44	1125.59	66.0327	16.9815	289.686	1604.7	1664.2	12297.9	8067.1	20454	560.694	4289.35	3505.56	0	0	0	0	1	0	0	0	0
51.44_2672.4473n	1	1	#1997	2	51.4352	2672.45	7.5149	LALVVALCMVVSVPIAQAITCGQLF	[8] Carbamidomethyl C|[21] Carbamidomethyl C	A0A251NXB7	Non-specific lipid-transfer protein OS=Prunus persica OX=3760 GN=PRUPE_6G292800 PE=3 SV=1	2.14096	L8.0+	H8.0+	0.0121036	28.5587	23434.3	39274.2	37852.4	12498.8	22122.3	21226.6	40059.9	33196.2	31918.4	41066.4	42633.9	35867.4	28083.3	44663	37852.4	14981.3	25886.4	23364.4	37906.2	31509.5	29820.6	36561.5	25757.9	30163.6	1	0	1	1	0	1	0	0	0
[truncated: 3 more columns]
