# Supplementary material for: Bile salts enhance the susceptibility of the peach allergenic lipid transfer protein, Pru p 3, to in vitro gastrointestinal proteolysis
Source: Sci Rep. 2023 Sep 13;13:15155. doi: 10.1038/s41598-023-39599-0 (PMC10499906; doi:10.1038/s41598-023-39599-0)
Supplement: Supplementary file 4 — Supplementary Information 4. [file 41598_2023_39599_MOESM4_ESM.xlsx]

## Sheet: Sheet1
Data Sheet 1: Summary data on peptides identified by Progenesis in the reduced intestinal digests corresponding to Pru p 3 including protein accession, protein description, peptide sequence, charge, neutral mass, score, peptide modification and the normalised abundance. Peptides identified containing signal sequence are highlighted in yellow.
Accession	Description	Sequence	Deconvoluted charges	Neutral mass	Score	Modifications	Normalized abundance
							High enzyme at pH 6.5, with bile salts			High enzyme at pH 8.0, with bile salts			Low enzyme at pH 6.5, with bile salts			Low enzyme at pH 8.0, with bile salts
							Triplicate 1	Triplicate 2	Triplicate 3	Triplicate 1	Triplicate 2	Triplicate 3	Triplicate 1	Triplicate 2	Triplicate 3	Triplicate 1	Triplicate 2	Triplicate 3
Q5RZZ3;Q9LED1	Non-specific lipid-transfer protein OS=Prunus persica OX=3760 GN=LTP PE=2 SV=1	KISASTNCATVK	2,3	1278.66	9.9272	[8] Carbamidomethyl C	6.7603e+06	6.54167e+06	6.9252e+06	2.1448e+06	2.12323e+06	2.18197e+06	40224.8	41706	39248.3	100388	1.51602e+07	161757
Q5RZZ3;Q9LED1	Non-specific lipid-transfer protein OS=Prunus persica OX=3760 GN=LTP PE=2 SV=1	KISASTNCATVK	2,3	1278.66	9.3738	[8] Carbamidomethyl C	5991.51	6154.86	4767.55	4132.43	4484.5	4179.19	5.81278e+06	5.45956e+06	5.50333e+06	253788	1210.24	37379
Q5RZZ3;Q9LED1	Non-specific lipid-transfer protein OS=Prunus persica OX=3760 GN=LTP PE=2 SV=1	KISASTNCATVK	2,3	1278.66	10.2523	[8] Carbamidomethyl C	13968.9	18402.4	14788.7	8071.01	8036.07	8054.5	400760	551711	321065	9.14306e+06	29651.3	1.06045e+07
Q5RZZ3;Q9LED1	Non-specific lipid-transfer protein OS=Prunus persica OX=3760 GN=LTP PE=2 SV=1	NVNNLAR	2	799.431	9.5341		1.39617e+06	1.34215e+06	1.3811e+06	2.03134e+06	2.00644e+06	1.92402e+06	55611.7	56659	57994.6	564474	845774	631096
Q5RZZ3;Q9LED1	Non-specific lipid-transfer protein OS=Prunus persica OX=3760 GN=LTP PE=2 SV=1	GGGAVPPACCNGIR	2	1384.64	9.9774	[9] Carbamidomethyl C|[10] Carbamidomethyl C	4.98401e+06	4.66668e+06	4.70372e+06	6.82623e+06	6.54521e+06	6.22813e+06	96676.5	99653.8	98413.3	890824	1.14883e+06	956817
Q5RZZ3;Q9LED1	Non-specific lipid-transfer protein OS=Prunus persica OX=3760 GN=LTP PE=2 SV=1	ISASTNCATVK	2	1150.57	10.0626	[7] Carbamidomethyl C	1.13913e+06	1.15576e+06	1.11943e+06	3.50237e+06	3.36465e+06	3.13777e+06	175349	179509	185883	344377	471562	378195
Q5RZZ3;Q9LED1	Non-specific lipid-transfer protein OS=Prunus persica OX=3760 GN=LTP PE=2 SV=1	ITCGQVSSSLAPCIPY	2,3	1751.83	10.5817	[3] Carbamidomethyl C|[13] Carbamidomethyl C	3.19011e+06	3.12509e+06	3.61637e+06	4.52112e+06	4.8456e+06	5.03735e+06	120846	119467	125397	1.3355e+06	95755.7	1.49881e+06
Q5RZZ3;Q9LED1	Non-specific lipid-transfer protein OS=Prunus persica OX=3760 GN=LTP PE=2 SV=1	QLSASVPGVNPNNAAALPGKCGVSIPY	2,3	2680.37	10.0283	[21] Carbamidomethyl C	2.72664e+06	2.61098e+06	2.91087e+06	3.23658e+06	3.18759e+06	3.29314e+06	45290.5	46263	48422.4	480040	973293	566613
Q5RZZ3;Q9LED1	Non-specific lipid-transfer protein OS=Prunus persica OX=3760 GN=LTP PE=2 SV=1	QLSASVPGVNPNNAAALPGKCGVSIPY	2	2680.37	10.0283	[21] Carbamidomethyl C	0	0	0	0	0	0	7358.76	6279.85	5943.76	169565	0	186486
Q5RZZ3;Q9LED1	Non-specific lipid-transfer protein OS=Prunus persica OX=3760 GN=LTP PE=2 SV=1	TTPDRQAACNCLK	2,3	1533.71	9.2843	[9] Carbamidomethyl C|[11] Carbamidomethyl C	1.41608e+06	1.34989e+06	1.43466e+06	1.23318e+06	1.19227e+06	1.23059e+06	46847.8	47030.7	45817.3	208941	647394	234835
Q5RZZ3;Q9LED1	Non-specific lipid-transfer protein OS=Prunus persica OX=3760 GN=LTP PE=2 SV=1	SASVPGVNPNNAAALPGKCGVSIPY	2,3	2439.23	9.8061	[19] Carbamidomethyl C	2.40502e+06	2.49738e+06	2.67338e+06	3.34935e+06	3.40789e+06	3.44147e+06	226.29	244.326	172.413	6434.09	762589	5015.09
Q5RZZ3;Q9LED1	Non-specific lipid-transfer protein OS=Prunus persica OX=3760 GN=LTP PE=2 SV=1	SASVPGVNPNNAAALPGKCGVSIPY	2	2439.23	10.0475	[19] Carbamidomethyl C	365.954	523.567	615.194	61.5264	126.322	133.341	15873.9	13653.7	13149	227350	824.969	251820
Q5RZZ3;Q9LED1	Non-specific lipid-transfer protein OS=Prunus persica OX=3760 GN=LTP PE=2 SV=1	SASVPGVNPNNAAALPGK	2,3	1662.87	10.0922		393373	374340	392872	1.96395e+06	1.90968e+06	2.00284e+06	65372.4	69350.8	71128.7	118420	57045.8	121138
Q5RZZ3;Q9LED1	Non-specific lipid-transfer protein OS=Prunus persica OX=3760 GN=LTP PE=2 SV=1	SASVPGVNPNNAAALPGK	2	1662.86	9.2492		351.389	808.303	440.837	1395.79	827.311	889.784	4832.71	4650.46	5386.16	26458.3	1162.16	26028.8
Q5RZZ3;Q9LED1	Non-specific lipid-transfer protein OS=Prunus persica OX=3760 GN=LTP PE=2 SV=1	VRGGGAVPPACCNGIR	2,3	1639.81	9.8708	[11] Carbamidomethyl C|[12] Carbamidomethyl C	4349.28	6017.64	3950.63	6067.86	7040.27	7676.56	49147	49307.4	48075.9	395454	1363.05	400496
Q5RZZ3;Q9LED1	Non-specific lipid-transfer protein OS=Prunus persica OX=3760 GN=LTP PE=2 SV=1	VRGGGAVPPACCNGIR	2,3	1639.81	9.8732	[11] Carbamidomethyl C|[12] Carbamidomethyl C	965078	932598	1.04714e+06	383736	320736	351183	5846.93	7748.96	9190.73	3003.83	539358	8284.85
Q5RZZ3;Q9LED1	Non-specific lipid-transfer protein OS=Prunus persica OX=3760 GN=LTP PE=2 SV=1	ITCGQVSSSLAPCIPYVR	2,3	2007	10.551	[3] Carbamidomethyl C|[13] Carbamidomethyl C	11074.5	9905.14	10746.7	11826.9	11757	11541	327167	319405	318633	1.23753e+06	22179.8	1.55201e+06
Q5RZZ3;Q9LED1	Non-specific lipid-transfer protein OS=Prunus persica OX=3760 GN=LTP PE=2 SV=1	ITCGQVSSSLAPCIPYVR	2,3	2007	10.0428	[3] Carbamidomethyl C|[13] Carbamidomethyl C	1.89897e+06	1.81626e+06	1.92511e+06	301334	304388	319735	1853.22	2540.26	3303.81	21715.2	2.05281e+06	18924
Q5RZZ3;Q9LED1	Non-specific lipid-transfer protein OS=Prunus persica OX=3760 GN=LTP PE=2 SV=1	QLSASVPGVNPNNAAALPGK	2,3	1904.01	10.0665		502748	518554	549247	1.68618e+06	1.74713e+06	1.85209e+06	4219.28	4557.84	4132.42	6193.48	136388	8347.4
Q5RZZ3;Q9LED1	Non-specific lipid-transfer protein OS=Prunus persica OX=3760 GN=LTP PE=2 SV=1	QLSASVPGVNPNNAAALPGK	2	1904.01	9.4778		199.065	252.551	84.7682	1057.59	1144.31	1086.92	172.238	229.348	191.139	37333.2	0	37138.1
Q5RZZ3;Q9LED1	Non-specific lipid-transfer protein OS=Prunus persica OX=3760 GN=LTP PE=2 SV=1	GGGAVPPACCNGIRNVNNLAR	2,3	2166.06	9.8688	[9] Carbamidomethyl C|[10] Carbamidomethyl C	7512.42	10575.9	6108.6	11575.3	9430.46	10008.4	186625	183573	183151	707427	2383.23	736770
Q5RZZ3;Q9LED1	Non-specific lipid-transfer protein OS=Prunus persica OX=3760 GN=LTP PE=2 SV=1	GGGAVPPACCNGIRNVNNLAR	3	2166.06	9.4335	[9] Carbamidomethyl C|[10] Carbamidomethyl C	633454	667397	692744	91053.1	88792.2	95853.6	406.638	427.295	502.262	3361.38	877177	5780.27
Q5RZZ3;Q9LED1	Non-specific lipid-transfer protein OS=Prunus persica OX=3760 GN=LTP PE=2 SV=1	LKQLSASVPGV	2	1178.57	7.7099	[3] Deamidation Q|[5] phosphoryl S	161202	161949	157517	395443	377257	358966	59465.5	61138.1	62190.6	76803.3	92043.3	85236.7
Q5RZZ3;Q9LED1	Non-specific lipid-transfer protein OS=Prunus persica OX=3760 GN=LTP PE=2 SV=1	PDRQAACNCLK	2	1331.62	9.5471	[7] Carbamidomethyl C|[9] Carbamidomethyl C	255146	257756	282118	213103	221443	231832	19046	20904.5	20002.6	18570.1	203299	22405.3
Q5RZZ3;Q9LED1	Non-specific lipid-transfer protein OS=Prunus persica OX=3760 GN=LTP PE=2 SV=1	PDRQAACNCLK	3	1331.61	9.5471	[7] Carbamidomethyl C|[9] Carbamidomethyl C	102564	94371.3	104420	60118.7	61750.5	60584.7	8.77391	1.39298	0.561527	598.757	165585	974.922
Q5RZZ3;Q9LED1	Non-specific lipid-transfer protein OS=Prunus persica OX=3760 GN=LTP PE=2 SV=1	NAAALPGKCGVSIPY	2	1516.76	7.8757	[9] Carbamidomethyl C	212.822	381.962	193.073	172.357	257.176	203.954	11186.5	11339.6	11252.6	2190.83	6014.52	1397.83
Q5RZZ3;Q9LED1	Non-specific lipid-transfer protein OS=Prunus persica OX=3760 GN=LTP PE=2 SV=1	NAAALPGKCGVSIPY	2	1516.76	8.7534	[9] Carbamidomethyl C	73.6419	238.8	36.9702	411.69	226.002	224.259	7324.93	8099.4	7895.75	39002.5	670.949	40869.2
Q5RZZ3;Q9LED1	Non-specific lipid-transfer protein OS=Prunus persica OX=3760 GN=LTP PE=2 SV=1	NAAALPGKCGVSIPY	2	1516.77	8.8556	[9] Carbamidomethyl C	116363	133437	130451	121795	123611	127658	0	16.1586	3.93945	205.301	77091.2	51.1415
Q5RZZ3;Q9LED1	Non-specific lipid-transfer protein OS=Prunus persica OX=3760 GN=LTP PE=2 SV=1	SVPGVNPNNAAALPGKCGVSIPY	2	2281.15	8.7657	[17] Carbamidomethyl C	9.19796	65.4983	0	4.53836	5.06133	0	6245.89	6003.36	5997.2	7433.08	0	5916.77
Q5RZZ3;Q9LED1	Non-specific lipid-transfer protein OS=Prunus persica OX=3760 GN=LTP PE=2 SV=1	SVPGVNPNNAAALPGKCGVSIPY	2	2281.15	9.5035	[17] Carbamidomethyl C	316321	301223	318077	59916.1	55364.2	53439	164.175	107.856	111.05	916.582	26605.3	606.235
Q5RZZ3;Q9LED1	Non-specific lipid-transfer protein OS=Prunus persica OX=3760 GN=LTP PE=2 SV=1	PACCNGIR	2	946.4	7.1069	[3] Carbamidomethyl C|[4] Carbamidomethyl C	1967.95	3317.11	3507.18	89899.5	132698	9693.68	54.3578	85.3443	158.031	705.279	1016.35	1700.13
Q5RZZ3;Q9LED1	Non-specific lipid-transfer protein OS=Prunus persica OX=3760 GN=LTP PE=2 SV=1	NCATVK	2	691.333	7.7815	[2] Carbamidomethyl C	48171.1	42638.5	59965	20344.4	20569	23471.6	8.92811	20.4695	17.9919	303.439	120389	986.468
Q5RZZ3;Q9LED1	Non-specific lipid-transfer protein OS=Prunus persica OX=3760 GN=LTP PE=2 SV=1	KQLSASVPGVNPNNAAALPGK	2,3	2032.11	9.0465		24866.8	26217.1	27717.4	143086	146330	154533	609.401	302.821	274.338	6843.49	27046	6914.69
Q5RZZ3;Q9LED1	Non-specific lipid-transfer protein OS=Prunus persica OX=3760 GN=LTP PE=2 SV=1	ALPGKCGVSIPY	2	1260.65	8.3705	[6] Carbamidomethyl C	83752.3	86218.2	92217.2	28238.7	28753.1	29575.4	64.9821	36.8616	27.1745	23.9186	38136.7	15.9549
Q5RZZ3;Q9LED1	Non-specific lipid-transfer protein OS=Prunus persica OX=3760 GN=LTP PE=2 SV=1	PYKISAST	2	945.417	8.0011	[5] phosphoryl S	64963.8	60772.2	68356.6	137849	123480	122752	13826.1	13581.7	14996.8	7963.36	9237.87	8836.9
Q5RZZ3;Q9LED1	Non-specific lipid-transfer protein OS=Prunus persica OX=3760 GN=LTP PE=2 SV=1	KQLSASVPGVNPNNAAALPGKCGVSIPY	3	2808.46	8.5961	[22] Carbamidomethyl C	48364.5	46467.6	51003.3	120998	112007	116668	16.7687	14.7882	6.9522	575.786	53939.3	225.452
Q5RZZ3;Q9LED1	Non-specific lipid-transfer protein OS=Prunus persica OX=3760 GN=LTP PE=2 SV=1	KQLSASVPGVNPNNAAALPGKCGVSIPY	3	2808.45	9.1332	[22] Carbamidomethyl C	73.1927	121.845	84.2726	173.67	128.519	126.576	4636.23	4755.93	5069.67	46839.5	913.445	46713.8
Q5RZZ3;Q9LED1	Non-specific lipid-transfer protein OS=Prunus persica OX=3760 GN=LTP PE=2 SV=1	NAAALPGK	2	740.425	8.7715		8906.25	8502.87	8654.35	25169.9	22662.8	21922.5	30613.3	30900.1	32760.1	14817.1	4560.35	12313.3
Q5RZZ3;Q9LED1	Non-specific lipid-transfer protein OS=Prunus persica OX=3760 GN=LTP PE=2 SV=1	ITCGQVSSSL	2	1050.5	9.0753	[3] Carbamidomethyl C	38657.3	45249.9	41291.3	48692.8	56098.7	53112.7	26441.2	26614.8	29643.9	15649.6	14439.3	17683.3
Q5RZZ3;Q9LED1	Non-specific lipid-transfer protein OS=Prunus persica OX=3760 GN=LTP PE=2 SV=1	AAALPGKCGVSIPY	2	1402.72	8.6041	[8] Carbamidomethyl C	1858.79	1964.03	1724.64	1632.3	1555.01	1616.54	13851.4	14870.3	15304.5	5778.42	9273.43	3766.12
Q5RZZ3;Q9LED1	Non-specific lipid-transfer protein OS=Prunus persica OX=3760 GN=LTP PE=2 SV=1	AAALPGKCGVSIPY	2	1402.72	9.3269	[8] Carbamidomethyl C	446.427	853.106	345.817	1034.17	869.781	1039.71	3636.47	4090.43	3667.48	22236	1201.55	28018.5
Q5RZZ3;Q9LED1	Non-specific lipid-transfer protein OS=Prunus persica OX=3760 GN=LTP PE=2 SV=1	AAALPGKCGVSIPY	2	1402.72	8.4409	[8] Carbamidomethyl C	38457.2	41757	41592.4	22034.1	23837.3	24060	627.379	580.342	640.763	7256.12	63025.2	7286.38
Q5RZZ3;Q9LED1	Non-specific lipid-transfer protein OS=Prunus persica OX=3760 GN=LTP PE=2 SV=1	VRGGGAVPPACCN	2	1313.6	9.1206	[11] Carbamidomethyl C|[12] Carbamidomethyl C	57127.4	58661.7	57020.8	70807	68434.8	62266.1	15039.3	15456	15479.5	15821	8675.75	17404.5
Q5RZZ3;Q9LED1	Non-specific lipid-transfer protein OS=Prunus persica OX=3760 GN=LTP PE=2 SV=1	VRGGGAVPPACCNGIRNVNNLAR	3,4	2421.22	8.5082	[11] Carbamidomethyl C|[12] Carbamidomethyl C	1816.77	2033.84	1523.45	1164	1248.59	2049.31	65500.4	63589.6	67496.6	10189.8	1041.61	9963.32
Q5RZZ3;Q9LED1	Non-specific lipid-transfer protein OS=Prunus persica OX=3760 GN=LTP PE=2 SV=1	VRGGGAVPPACCNGIRNVNNLAR	3,4	2421.23	9.2551	[11] Carbamidomethyl C|[12] Carbamidomethyl C	1342.08	2264.4	1375.59	2466.08	1638.22	1554.73	23711.4	26059	21844.3	280469	7787.91	244623
Q5RZZ3;Q9LED1	Non-specific lipid-transfer protein OS=Prunus persica OX=3760 GN=LTP PE=2 SV=1	SSLAPCIPY	2	1006.48	7.9407	[6] Carbamidomethyl C	20974.5	24309.7	25291.6	19284.7	23063.7	24321.5	0	8.55448	60.6808	120.362	29193.6	210.163
Q5RZZ3;Q9LED1	Non-specific lipid-transfer protein OS=Prunus persica OX=3760 GN=LTP PE=2 SV=1	PNNAAALPGKCGVSIPYKISASTNCATVK	3,4	2988.52	8.4528	[11] Carbamidomethyl C|[25] Carbamidomethyl C	932.397	1887.6	973.742	3621.86	2772	2671.82	108509	111059	112606	43577.6	1632.64	39656.2
Q5RZZ3;Q9LED1	Non-specific lipid-transfer protein OS=Prunus persica OX=3760 GN=LTP PE=2 SV=1	GAVPPACCNGIR	2	1270.6	8.675	[7] Carbamidomethyl C|[8] Carbamidomethyl C	65397.8	65285.1	64519.8	85807.3	81936.4	79496.2	24492	25749.2	26699.6	34555.3	29176	38611.8
Q5RZZ3;Q9LED1	Non-specific lipid-transfer protein OS=Prunus persica OX=3760 GN=LTP PE=2 SV=1	CLKQLSASVPGVNPNNAAALPGKCGVSIPY	3	3081.58	8.385	[1] Carbamidomethyl C|[24] Carbamidomethyl C	11.0855	0	5.22439	29.2176	83.9239	32.338	62808.2	71527	77760.3	15810.7	1.39378	783.16
Q5RZZ3;Q9LED1	Non-specific lipid-transfer protein OS=Prunus persica OX=3760 GN=LTP PE=2 SV=1	CLKQLSASVPGVNPNNAAALPGKCGVSIPY	4	3081.5	9.152	[1] Carbamidomethyl C|[24] Carbamidomethyl C	2273.55	2278.14	2345.08	1375.97	1615.98	1292.44	1623.05	2317.37	2748.5	995.311	4335.9	1572.48
Q5RZZ3;Q9LED1	Non-specific lipid-transfer protein OS=Prunus persica OX=3760 GN=LTP PE=2 SV=1	CLKQLSASVPGVNPNNAAALPGKCGVSIPY	3	3081.58	8.156	[1] Carbamidomethyl C|[24] Carbamidomethyl C	71754.1	63444.5	68771.7	16789.7	14702.6	14862.3	315.753	278.737	186.805	1590.35	154284	1772.58
Q5RZZ3;Q9LED1	Non-specific lipid-transfer protein OS=Prunus persica OX=3760 GN=LTP PE=2 SV=1	PPACCNGIRNVNNLAR	2	1824.89	8.73	[4] Carbamidomethyl C|[5] Carbamidomethyl C	1413.81	1471.88	989.668	8217.81	7577.71	8081.69	18300.8	19179.3	18990.5	75184.6	209.45	80663.3
Q5RZZ3;Q9LED1	Non-specific lipid-transfer protein OS=Prunus persica OX=3760 GN=LTP PE=2 SV=1	PPACCNGIRNVNNLAR	3	1824.88	8.4817	[4] Carbamidomethyl C|[5] Carbamidomethyl C	29236.6	32320	36217.8	8418.92	8185.8	8702.42	0	3.04668	4.14899	246.557	65789.6	347.136
Q5RZZ3;Q9LED1	Non-specific lipid-transfer protein OS=Prunus persica OX=3760 GN=LTP PE=2 SV=1	PPACCNGIRNVNNLAR	2	1824.89	8.4817	[4] Carbamidomethyl C|[5] Carbamidomethyl C	54936.2	65834.2	70860.5	13225.7	14318.5	15006.8	5428.98	6064.31	6034.69	9473.36	93276	12085
Q5RZZ3;Q9LED1	Non-specific lipid-transfer protein OS=Prunus persica OX=3760 GN=LTP PE=2 SV=1	PACCNGIRNVNNLAR	2	1727.85	8.1834	[3] Carbamidomethyl C|[4] Carbamidomethyl C	66.7665	168.049	20.4158	80.2186	80.7013	184.621	25249.7	26350.6	27282	24238.7	178.419	17421.4
Q5RZZ3;Q9LED1	Non-specific lipid-transfer protein OS=Prunus persica OX=3760 GN=LTP PE=2 SV=1	PNNAAALPGKCGVSIPY	2	1727.86	8.8543	[11] Carbamidomethyl C	49115.9	51500.3	56726.7	25566.9	26256.8	26812.1	1794.75	1471.61	1193.31	15135.6	101598	14349.5
Q5RZZ3;Q9LED1	Non-specific lipid-transfer protein OS=Prunus persica OX=3760 GN=LTP PE=2 SV=1	PNNAAALPGKCGVSIPY	2	1727.87	8.9146	[11] Carbamidomethyl C	1207.85	1551.76	1701.13	1673.84	930.06	1337.73	7330.85	7750.33	6532.69	42114.5	1253.86	57331.5
Q5RZZ3;Q9LED1	Non-specific lipid-transfer protein OS=Prunus persica OX=3760 GN=LTP PE=2 SV=1	KISASTNC	2	879.411	7.44	[8] Carbamidomethyl C	14752.1	14976.6	14843.8	10425.8	9725.13	9040.39	13484	13127.4	14744.3	720.225	403.416	509.847
Q5RZZ3;Q9LED1	Non-specific lipid-transfer protein OS=Prunus persica OX=3760 GN=LTP PE=2 SV=1	TTPDRQAACNCL	2	1405.61	9.0062	[9] Carbamidomethyl C|[11] Carbamidomethyl C	69667.5	61287.6	63264	99744.6	88508.8	89677.2	23929.6	25320.4	25208.8	38907.3	33700.3	41006
Q5RZZ3;Q9LED1	Non-specific lipid-transfer protein OS=Prunus persica OX=3760 GN=LTP PE=2 SV=1	ITCGQVSSSLAPCIPYVRGGGAVPPA	3	2613.31	8.5996	[3] Carbamidomethyl C|[13] Carbamidomethyl C	952.054	1337.13	1160.81	2241.93	2282.87	2435.5	83633.5	81236.2	82915.7	56006.6	3242.51	73264.3
Q5RZZ3;Q9LED1	Non-specific lipid-transfer protein OS=Prunus persica OX=3760 GN=LTP PE=2 SV=1	ITCGQVSSSLAPCIPYVRGGGAVPPA	3	2613.31	8.3376	[3] Carbamidomethyl C|[13] Carbamidomethyl C	24088.1	22939.2	28119.2	3859.34	4023.42	4665.84	111.996	290.988	363.39	1191.05	88002	811.594
Q5RZZ3;Q9LED1	Non-specific lipid-transfer protein OS=Prunus persica OX=3760 GN=LTP PE=2 SV=1	VRGGGAVPPACCNGIRNVN	2	1966.93	8.7477	[11] Carbamidomethyl C|[12] Carbamidomethyl C	0.632674	5.16254	0.0313166	0	0	0.440678	283.149	147.853	214.674	0	0	0
Q5RZZ3;Q9LED1	Non-specific lipid-transfer protein OS=Prunus persica OX=3760 GN=LTP PE=2 SV=1	VRGGGAVPPACCNGIRNVN	3	1966.96	8.7477	[11] Carbamidomethyl C|[12] Carbamidomethyl C	552.681	735.4	502.269	279.49	169.826	133.379	14092.3	13113.8	14002.6	2452.1	346.68	1949.59
Q5RZZ3;Q9LED1	Non-specific lipid-transfer protein OS=Prunus persica OX=3760 GN=LTP PE=2 SV=1	VRGGGAVPPACCNGIRNVN	3	1966.96	9.1348	[11] Carbamidomethyl C|[12] Carbamidomethyl C	618.743	1031.51	675.405	2133.89	3010.96	3250.52	4881.82	5616.26	4708.16	87344.6	1061.71	91229.1
Q5RZZ3;Q9LED1	Non-specific lipid-transfer protein OS=Prunus persica OX=3760 GN=LTP PE=2 SV=1	VRGGGAVPPACCNGIRNVN	3	1966.96	8.6284	[11] Carbamidomethyl C|[12] Carbamidomethyl C	15206.9	15620.5	16946.3	9035.65	8530.22	8974.76	495.559	436.47	327.251	277.454	122343	721.862
Q5RZZ3;Q9LED1	Non-specific lipid-transfer protein OS=Prunus persica OX=3760 GN=LTP PE=2 SV=1	TTPDRQAACNCLKQL	2,3	1774.84	9.2877	[9] Carbamidomethyl C|[11] Carbamidomethyl C	2390.36	2508.06	2116.46	6426.19	5819.07	5821.68	12816.2	13916.4	12939.1	101857	436.859	106987
Q5RZZ3;Q9LED1	Non-specific lipid-transfer protein OS=Prunus persica OX=3760 GN=LTP PE=2 SV=1	TTPDRQAACNCLKQL	3	1774.85	8.294	[9] Carbamidomethyl C|[11] Carbamidomethyl C	145.541	225.179	72.6167	43.912	88.317	147.605	10219.5	9626.2	11479.2	3200.53	877.187	3719.61
Q5RZZ3;Q9LED1	Non-specific lipid-transfer protein OS=Prunus persica OX=3760 GN=LTP PE=2 SV=1	SVPGVNPNNAAALPGK	3	1584.76	8.6588	[1] phosphoryl S	33890.1	34051.3	31741	22488.8	22715	23340.1	2541.65	3171.11	3573.68	2728.76	39873.8	5260.19
Q5RZZ3;Q9LED1	Non-specific lipid-transfer protein OS=Prunus persica OX=3760 GN=LTP PE=2 SV=1	VPGVNPNNAAALPGKCGVSIPY	2,3	2194.11	8.5339	[16] Carbamidomethyl C	97213.2	102287	101320	12933	12804.4	13311.6	588.899	347.977	234.171	6369.18	28833.4	4491.01
Q5RZZ3;Q9LED1	Non-specific lipid-transfer protein OS=Prunus persica OX=3760 GN=LTP PE=2 SV=1	GIRNVNNLAR	2,3	1125.62	8.0062		16015.1	16469.5	19796.7	6502.81	5870.61	6241.54	140.105	241.925	1341.03	271.599	53299	1076.23
Q5RZZ3;Q9LED1	Non-specific lipid-transfer protein OS=Prunus persica OX=3760 GN=LTP PE=2 SV=1	LKQLSASVPG	2	998.577	6.8327		416.811	501.252	498.682	173.108	302.856	736.632	12051	12383.4	12928.4	14377	579.25	1106.03
Q5RZZ3;Q9LED1	Non-specific lipid-transfer protein OS=Prunus persica OX=3760 GN=LTP PE=2 SV=1	PGVNPNNAAALPGK	2	1318.67	9.1812		10549	12631.4	11297.6	33621.7	33620.6	40434.4	14735.1	15633.6	15516.8	24505.1	7673.13	23016.4
Q5RZZ3;Q9LED1	Non-specific lipid-transfer protein OS=Prunus persica OX=3760 GN=LTP PE=2 SV=1	GGGAVPPACCNGIRNVN	2,3	1711.79	8.9415	[9] Carbamidomethyl C|[10] Carbamidomethyl C	54481.4	51670	53669.2	36833.5	33554.4	32894.3	8295.68	8722.85	8429.18	24782.4	181679	26572.1
Q5RZZ3;Q9LED1	Non-specific lipid-transfer protein OS=Prunus persica OX=3760 GN=LTP PE=2 SV=1	GGGAVPPACCNGIRNVN	2	1711.79	9.5235	[9] Carbamidomethyl C|[10] Carbamidomethyl C	358.831	163.286	197.291	604.439	469.462	562.603	8098.46	7739.62	7885.61	97404.5	34.3377	96983.3
Q5RZZ3;Q9LED1	Non-specific lipid-transfer protein OS=Prunus persica OX=3760 GN=LTP PE=2 SV=1	GGGAVPPACCNGIRNVN	3	1711.78	8.9415	[9] Carbamidomethyl C|[10] Carbamidomethyl C	691.595	621.522	600.58	3778.73	3691.2	3854.98	8.10696	5.40249	0	10.2494	5785.49	0
Q5RZZ3;Q9LED1	Non-specific lipid-transfer protein OS=Prunus persica OX=3760 GN=LTP PE=2 SV=1	ITCGQVSSSLAPCIPYVRGGGAVPPAC	3	2773.34	8.2682	[3] Carbamidomethyl C|[13] Carbamidomethyl C|[27] Carbamidomethyl C	0	0	0	14.0497	9.27303	12.1475	46848.6	46588	48172.1	29401.5	9.12593	36377
Q5RZZ3;Q9LED1	Non-specific lipid-transfer protein OS=Prunus persica OX=3760 GN=LTP PE=2 SV=1	GAVPPACCNGIRNVNNLAR	3	2052.01	7.8625	[7] Carbamidomethyl C|[8] Carbamidomethyl C	21616.2	22853.5	24499.3	5620.95	5378.67	5577.98	697.078	585.351	330.033	906.124	26695.5	868.969
Q5RZZ3;Q9LED1	Non-specific lipid-transfer protein OS=Prunus persica OX=3760 GN=LTP PE=2 SV=1	ITCGQVSSSLAPCIPYVRGGGAVPPACCN	2,3	3047.42	8.3886	[3] Carbamidomethyl C|[13] Carbamidomethyl C|[27] Carbamidomethyl C|[28] Carbamidomethyl C	2237.46	2432.33	2462.31	1102.54	1275.18	1220.22	107845	106907	112061	67239.2	6023.89	78432.8
Q5RZZ3;Q9LED1	Non-specific lipid-transfer protein OS=Prunus persica OX=3760 GN=LTP PE=2 SV=1	CGVSIPY	2	794.365	9.6263	[1] Carbamidomethyl C	4903.24	6050.95	5111.4	14826.5	13919.4	15883.9	27.9962	85.5389	61.1202	1024.2	2185.08	3401.7
Q5RZZ3;Q9LED1	Non-specific lipid-transfer protein OS=Prunus persica OX=3760 GN=LTP PE=2 SV=1	VNPNNAAALPGKCGVSIPY	2	1940.96	8.2162	[13] Carbamidomethyl C	29164.6	30650.4	32639.9	20306.8	21791.2	20733.9	1007.4	995.618	1198.45	1764.2	37880.7	2884.02
Q5RZZ3;Q9LED1	Non-specific lipid-transfer protein OS=Prunus persica OX=3760 GN=LTP PE=2 SV=1	GGAVPPACCNGIR	2	1327.62	7.7448	[8] Carbamidomethyl C|[9] Carbamidomethyl C	33490.5	31319.7	31085.1	37185.1	35381.1	33953.3	11289	11672.8	11333.8	13354.5	13659.5	13439.8
Q5RZZ3;Q9LED1	Non-specific lipid-transfer protein OS=Prunus persica OX=3760 GN=LTP PE=2 SV=1	ITCGQVSSSLAPCIPYVRGG	3	2121.05	9.248	[3] Carbamidomethyl C|[13] Carbamidomethyl C	3027.58	2385.83	1996.7	4185.42	3649.97	3747.34	13123.8	15165.2	16144.2	15768.7	5103.41	22339.7
Q5RZZ3;Q9LED1	Non-specific lipid-transfer protein OS=Prunus persica OX=3760 GN=LTP PE=2 SV=1	ITCGQVSSSLAPCIPYVRGG	2	2121.04	8.15	[3] Carbamidomethyl C|[13] Carbamidomethyl C	0	0	0	203.554	126.838	117.007	19681	19658.4	20295.1	777.878	276.188	286.186
Q5RZZ3;Q9LED1	Non-specific lipid-transfer protein OS=Prunus persica OX=3760 GN=LTP PE=2 SV=1	ITCGQVSSSLAPCIPYVRGG	2	2121.02	9.248	[3] Carbamidomethyl C|[13] Carbamidomethyl C	724.556	471.669	332.791	830.244	844.001	686.187	10430.2	9210.73	7439.18	32337.4	93.8008	37814.8
Q5RZZ3;Q9LED1	Non-specific lipid-transfer protein OS=Prunus persica OX=3760 GN=LTP PE=2 SV=1	ITCGQVSSSLAPCIPYVRGG	2	2121.02	8.4615	[3] Carbamidomethyl C|[13] Carbamidomethyl C	35292.8	34777.3	34046.7	16028.2	16929.5	16038.9	6583.52	4025.01	5474.68	66464.1	57348.6	44560.5
Q5RZZ3	Non-specific lipid-transfer protein OS=Prunus persica OX=3760 GN=LTP PE=2 SV=1	AQAITCGQVS	2	1033.49	7.2696	[6] Carbamidomethyl C	3310.51	3562.18	3356.41	2740.34	2642.95	2069.37	12202.9	13305.9	11644.3	33400.7	2511.14	35550.6
Q5RZZ3	Non-specific lipid-transfer protein OS=Prunus persica OX=3760 GN=LTP PE=2 SV=1	AQAITCGQVS	2	1033.49	7.8757	[6] Carbamidomethyl C	2672.69	3263.42	2817.43	2617.28	2577.88	2638.93	22612.3	22076.8	24558	3866.84	978.605	3395.05
Q5RZZ3	Non-specific lipid-transfer protein OS=Prunus persica OX=3760 GN=LTP PE=2 SV=1	AQAITCGQVS	3	1033.48	7.2714	[6] Carbamidomethyl C	94.2463	79.642	64.2238	45.9731	47.5577	28.6597	4179.82	3780.51	3619.29	2153.69	1456.09	2628.95
Q5RZZ3	Non-specific lipid-transfer protein OS=Prunus persica OX=3760 GN=LTP PE=2 SV=1	AQAITCGQVS	3	1033.47	7.1753	[6] Carbamidomethyl C	1932.15	1868.05	2226.86	1101.7	1194.35	1264.04	0	0	0	0	4541.65	5.05461
Q5RZZ3;Q9LED1	Non-specific lipid-transfer protein OS=Prunus persica OX=3760 GN=LTP PE=2 SV=1	AVPPACCNGIR	2	1213.57	6.8988	[6] Carbamidomethyl C|[7] Carbamidomethyl C	24984.6	24932.7	24720.1	33834.1	31645.5	29305.5	17770.7	17695.4	18775.1	23917.6	6008.46	27350.2
Q5RZZ3;Q9LED1	Non-specific lipid-transfer protein OS=Prunus persica OX=3760 GN=LTP PE=2 SV=1	TPDRQAACNCLK	2	1432.66	8.4827	[8] Carbamidomethyl C|[10] Carbamidomethyl C	22636.3	24295.2	24675	15987.6	18433.4	17393.4	311.719	481.41	370.406	1208.77	25407.1	2452.51
Q5RZZ3	Non-specific lipid-transfer protein OS=Prunus persica OX=3760 GN=LTP PE=2 SV=1	VSVPIAQAITCGQVSSSLA	3	1886.99	8.2319	[11] Carbamidomethyl C	19368.3	22863.7	23904.7	53232.1	67578.9	79271.3	2272.14	2011.22	1800.47	1837.53	23321.9	3431.46
Q5RZZ3;Q9LED1	Non-specific lipid-transfer protein OS=Prunus persica OX=3760 GN=LTP PE=2 SV=1	APCIPY	2	719.348	9.1167	[3] Carbamidomethyl C	7399.47	9236.57	7282.96	7095.08	9189.35	9364.89	7142.97	8293.97	7089.91	14579.1	1801.79	16072
Q5RZZ3;Q9LED1	Non-specific lipid-transfer protein OS=Prunus persica OX=3760 GN=LTP PE=2 SV=1	KCGVSIPYKISASTNCATV	3	2055.02	7.7441	[2] Carbamidomethyl C|[16] Carbamidomethyl C	15910.5	17732.9	17807.7	9744.62	10854.8	11026.7	769.383	731.253	518.323	810.227	31774.3	940.581
Q5RZZ3;Q9LED1	Non-specific lipid-transfer protein OS=Prunus persica OX=3760 GN=LTP PE=2 SV=1	SASTNCATVK	2	1037.48	8.1172	[6] Carbamidomethyl C	7489.01	7731.51	7177.89	12371.5	12221.7	11316	14261.1	14061.8	15621.3	2218.15	1966.17	1787.7
Q5RZZ3	Non-specific lipid-transfer protein OS=Prunus persica OX=3760 GN=LTP PE=2 SV=1	YSAMTKL	2	812.422	7.2957		19176.1	19508.1	18894.4	13900.6	14302.2	15125.5	24622.5	26436.2	25604.3	29240.1	18506	33629.1
Q5RZZ3;Q9LED1	Non-specific lipid-transfer protein OS=Prunus persica OX=3760 GN=LTP PE=2 SV=1	ITCGQVSSSLAPCIPYVRGGGA	2	2249.11	8.0844	[3] Carbamidomethyl C|[13] Carbamidomethyl C	10886.3	8156.67	11019.2	20463	21545	24021.9	3451.35	4508.13	4035.51	1803.24	151.749	2182.11
Q5RZZ3;Q9LED1	Non-specific lipid-transfer protein OS=Prunus persica OX=3760 GN=LTP PE=2 SV=1	QLSASVPGVNPNNAAALPG	2	1775.94	7.6771		11804.7	10748.3	10951.6	7680.79	7671.25	7711.23	0	0	0	0	24925	0
Q5RZZ3;Q9LED1	Non-specific lipid-transfer protein OS=Prunus persica OX=3760 GN=LTP PE=2 SV=1	NLARTTPDRQAACNCL	3	1860.88	8.3638	[1] Deamidation N|[13] Carbamidomethyl C|[15] Carbamidomethyl C	14872.3	15017.7	16688.8	18739.5	19030.4	19797.8	601.451	715.762	675.368	212.311	19242.1	710.638
Q5RZZ3;Q9LED1	Non-specific lipid-transfer protein OS=Prunus persica OX=3760 GN=LTP PE=2 SV=1	SVPGVNPN	2	782.405	7.5747		11104.5	11354.3	11010.6	14506.1	14306.3	14650.9	7501.18	8764.27	8417.51	10334.9	12172.1	11582.1
Q5RZZ3;Q9LED1	Non-specific lipid-transfer protein OS=Prunus persica OX=3760 GN=LTP PE=2 SV=1	PNNAAALPGKCG	2	1169.55	7.9424	[2] Deamidation N|[11] Carbamidomethyl C	14851.5	15777.1	15100.3	12678.2	12614.3	12245.4	12086.8	13054.5	12448.2	13247.3	24105.7	13993.7
Q5RZZ3;Q9LED1	Non-specific lipid-transfer protein OS=Prunus persica OX=3760 GN=LTP PE=2 SV=1	DRQAACNCLK	2,3	1234.6	8.0929	[6] Carbamidomethyl C|[8] Carbamidomethyl C	10952.4	10190.8	12343.2	7796.85	8944.91	8666.47	1474.11	1604.3	1877.46	952.137	19581	2045.8
Q5RZZ3;Q9LED1	Non-specific lipid-transfer protein OS=Prunus persica OX=3760 GN=LTP PE=2 SV=1	NCLKQLSASVPGVNPNNA	2	1881.92	8.2866	[2] Carbamidomethyl C	10554.1	8385.22	8814.99	21415.7	19893.4	20125.7	24.1308	6.51968	8.69938	89.41	324.252	3.79494
Q5RZZ3;Q9LED1	Non-specific lipid-transfer protein OS=Prunus persica OX=3760 GN=LTP PE=2 SV=1	GVNPNNAAALPGKCGVSIPY	2	1997.99	7.938	[14] Carbamidomethyl C	13426.9	14515.5	15074.6	9093.01	9316.65	9457.29	2607.33	2074.42	1664.84	1110.48	12757.7	707.333
Q5RZZ3;Q9LED1	Non-specific lipid-transfer protein OS=Prunus persica OX=3760 GN=LTP PE=2 SV=1	ASVPGVNPNNAAALPGKCGVSIPY	3	2352.2	8.443	[18] Carbamidomethyl C	34.6687	157.6	52.718	154.319	172.383	153.702	212.396	399.451	388.212	2692.8	291.924	3974.25
Q5RZZ3;Q9LED1	Non-specific lipid-transfer protein OS=Prunus persica OX=3760 GN=LTP PE=2 SV=1	ASVPGVNPNNAAALPGKCGVSIPY	3	2352.19	7.505	[18] Carbamidomethyl C	10896.6	13364.9	14065.7	5147.98	6801.12	7625.26	0	0	0	14.6921	6381.21	7.95794
Q5RZZ3	Non-specific lipid-transfer protein OS=Prunus persica OX=3760 GN=LTP PE=2 SV=1	VSVPIAQAI	2	976.61	6.6574	[2] phosphoryl S	209.291	5882.09	839.725	134.786	136.923	155.42	843.481	879.311	759.423	681.216	383.888	681.089
Q5RZZ3;Q9LED1	Non-specific lipid-transfer protein OS=Prunus persica OX=3760 GN=LTP PE=2 SV=1	ITCGQVSSSLAPCIPYVRGGG	3	2178.06	8.4325	[3] Carbamidomethyl C|[13] Carbamidomethyl C	2092.65	2501.58	1861.2	3604.64	3059.41	2803.82	11889.4	13543.7	13957.9	13762.8	414.727	19181.7
Q5RZZ3;Q9LED1	Non-specific lipid-transfer protein OS=Prunus persica OX=3760 GN=LTP PE=2 SV=1	ITCGQVSSSLAPCIPYVRGGG	2	2178.06	8.4325	[3] Carbamidomethyl C|[13] Carbamidomethyl C	14.2554	10.4984	6.87048	325.788	318.751	366.182	10816.8	9769.75	9328.73	16193.1	0	17440.3
Q5RZZ3;Q9LED1	Non-specific lipid-transfer protein OS=Prunus persica OX=3760 GN=LTP PE=2 SV=1	ITCGQVSSSLAPCIPYVRGGG	3	2178.07	8.305	[3] Carbamidomethyl C|[13] Carbamidomethyl C	4970.86	7478.27	6431.56	609.461	887.898	1533.88	5.00943	0	0	232.229	21089.5	41.2468
Q5RZZ3	Non-specific lipid-transfer protein OS=Prunus persica OX=3760 GN=LTP PE=2 SV=1	CMVVSVPIAQAITCGQ	2	1733.81	8.5422	[1] Carbamidomethyl C|[14] Carbamidomethyl C|[16] Deamidation Q	8303.27	8784.52	10332.2	12445.8	13151.6	14272.8	9.88379	19.0873	59.2529	549.56	12610.9	548.153
Q5RZZ3;Q9LED1	Non-specific lipid-transfer protein OS=Prunus persica OX=3760 GN=LTP PE=2 SV=1	SASVPGVNPNNAA	2	1196.58	8.8135		9062.11	11263.5	9807.65	4944.55	4730.08	5234.36	6808.73	6926.19	7295.94	4873.57	8.76032	5287.86
Q5RZZ3;Q9LED1	Non-specific lipid-transfer protein OS=Prunus persica OX=3760 GN=LTP PE=2 SV=1	ITCGQVSSSLAPCIPYVRG	3	2064	8.6711	[3] Carbamidomethyl C|[13] Carbamidomethyl C	741.324	798.221	670.733	3381.31	3394.91	3361.73	10240.5	11889.4	12546.1	15875.3	1877.12	21821.6
Q5RZZ3;Q9LED1	Non-specific lipid-transfer protein OS=Prunus persica OX=3760 GN=LTP PE=2 SV=1	LKQLSASVPGVNPNNAAALPGK	2	2145.14	7.6425		12384	10586.7	11088.6	2242.47	8118.94	9731.41	22226	14508.8	34178.3	25595.4	72379.4	47809.4
Q5RZZ3;Q9LED1	Non-specific lipid-transfer protein OS=Prunus persica OX=3760 GN=LTP PE=2 SV=1	AAALPGK	2	626.355	6.9301		3295.71	3205.63	3365.31	3874.8	3799.38	3839.77	8543.61	9203.18	9779.02	5056.19	777.822	5327.83
Q5RZZ3;Q9LED1	Non-specific lipid-transfer protein OS=Prunus persica OX=3760 GN=LTP PE=2 SV=1	VPGVNPNNAAALPGK	2	1417.75	7.9602		10248.7	10458.9	9589.01	5131.92	4989.41	6217.93	4140.67	4674.99	4147.44	6535.97	343.638	6981.82
Q5RZZ3;Q9LED1	Non-specific lipid-transfer protein OS=Prunus persica OX=3760 GN=LTP PE=2 SV=1	TPDRQAACNCLKQLS	2	1761.81	7.2739	[8] Carbamidomethyl C|[9] Deamidation N|[10] Carbamidomethyl C	4338.71	3752.02	3615.63	5806.57	5717.05	5738.23	13.1675	25.9859	28.4002	355.231	311.544	344.849
Q5RZZ3	Non-specific lipid-transfer protein OS=Prunus persica OX=3760 GN=LTP PE=2 SV=1	LCMVVSVPIAQAITCGQVSSSLAPCIPYVRGG	3,4	3469.66	8.0359	[2] Carbamidomethyl C|[6] phosphoryl S|[15] Carbamidomethyl C|[25] Carbamidomethyl C	27.7993	62.8351	11.2152	623.944	407.952	512.291	40597.8	39075.2	40270.1	22134.1	55.9361	19369
Q5RZZ3	Non-specific lipid-transfer protein OS=Prunus persica OX=3760 GN=LTP PE=2 SV=1	ALCMVVSVPIAQAITCGQVSSSLAPC	4	2718.3	8.4332	[3] Carbamidomethyl C|[16] Carbamidomethyl C|[26] Carbamidomethyl C	4574.54	5717.65	5365.85	6794.32	8002.01	8204.27	0	0	0	0	2431.89	7.1976
Q5RZZ3;Q9LED1	Non-specific lipid-transfer protein OS=Prunus persica OX=3760 GN=LTP PE=2 SV=1	AAALPGKCGVSIPYKISASTNCATVK	3	2663.38	8.9221	[8] Carbamidomethyl C|[22] Carbamidomethyl C	479.808	411.216	509.874	1810.5	1233.58	1893.11	17593.4	16644	15982.1	6495.66	149.621	9930.14
Q5RZZ3;Q9LED1	Non-specific lipid-transfer protein OS=Prunus persica OX=3760 GN=LTP PE=2 SV=1	ASTNCATVK	2	950.449	6.8602	[5] Carbamidomethyl C	0	11.6239	0	0	1.96398	0	474.683	553.707	512.186	312.995	0	0
Q5RZZ3;Q9LED1	Non-specific lipid-transfer protein OS=Prunus persica OX=3760 GN=LTP PE=2 SV=1	NAAALPGKCGVSIPYKISASTNCATVK	3	2777.42	7.5299	[9] Carbamidomethyl C|[23] Carbamidomethyl C	0	6.71711	0	250.894	174.503	173.043	13940.9	12702.4	13108.4	401.937	0	445.358
Q5RZZ3;Q9LED1	Non-specific lipid-transfer protein OS=Prunus persica OX=3760 GN=LTP PE=2 SV=1	KISASTNCATVK	2	1359.6	7.4959	[3] phosphoryl S|[7] Deamidation N|[8] Carbamidomethyl C	3753.32	4214.96	2305.31	11921	11917.8	12374.8	1218.97	1017.83	1186.72	195.671	678.857	304.742
Q5RZZ3	Non-specific lipid-transfer protein OS=Prunus persica OX=3760 GN=LTP PE=2 SV=1	VVALCMVVSVPIAQAITCGQVSSSLAP	2	2756.43	7.1535	[5] Carbamidomethyl C|[18] Carbamidomethyl C	1842.6	1734.75	1742.94	23325.4	17545.7	15273.9	233.059	537.061	649.125	7.69728	425.014	5.13412
Q5RZZ3;Q9LED1	Non-specific lipid-transfer protein OS=Prunus persica OX=3760 GN=LTP PE=2 SV=1	GGGAVPPACCN	2	1059.42	8.6762	[9] Carbamidomethyl C|[10] Carbamidomethyl C|[11] Deamidation N	3900.42	5435.05	3704.43	11909.4	15711.5	13897.5	393.899	341.238	243.976	120.351	9.5135	134.319
Q5RZZ3;Q9LED1	Non-specific lipid-transfer protein OS=Prunus persica OX=3760 GN=LTP PE=2 SV=1	GQVSSSLAPCIPYV	2	1476.7	8.6606	[10] Carbamidomethyl C	590.851	989.404	392.244	1555.9	3666.62	3396.53	3204.48	3940.08	3285.79	13274.7	6.21021	12580
Q5RZZ3;Q9LED1	Non-specific lipid-transfer protein OS=Prunus persica OX=3760 GN=LTP PE=2 SV=1	KQLSASVPGVNP	3	1195.65	6.9458		487.229	652.252	580.853	302.763	300.294	356.811	0	0	0	0	4216.55	0
Q5RZZ3;Q9LED1	Non-specific lipid-transfer protein OS=Prunus persica OX=3760 GN=LTP PE=2 SV=1	SSSLAPCIPYVRGGGAVPPACCNGIR	4	2715.29	8.2016	[7] Carbamidomethyl C|[21] Carbamidomethyl C|[22] Carbamidomethyl C	2109.4	2032.14	2249.38	3722.64	4603.73	3859.23	0	0	0	0	99.4669	12.7412
Q5RZZ3	Non-specific lipid-transfer protein OS=Prunus persica OX=3760 GN=LTP PE=2 SV=1	AITCGQVSSSLAPCIPYVRGGGAVPPACCN	2	3118.45	8.4433	[4] Carbamidomethyl C|[14] Carbamidomethyl C|[28] Carbamidomethyl C|[29] Carbamidomethyl C	1369.96	1044.14	1572.96	6590.62	6275.2	6296.23	192.722	260.022	334.454	4354.16	0	4236.03
Q5RZZ3;Q9LED1	Non-specific lipid-transfer protein OS=Prunus persica OX=3760 GN=LTP PE=2 SV=1	SASVPGVNPNNAAALPGKCG	2	1879.92	7.8638	[19] Carbamidomethyl C	1342.05	1104.19	1167.68	3345	3008.04	3174.72	1824.03	1956.52	1799.79	3705.63	0	4047.8
Q5RZZ3	Non-specific lipid-transfer protein OS=Prunus persica OX=3760 GN=LTP PE=2 SV=1	AITCGQVSSSLAPCIPY	2	1902.85	8.0873	[4] Carbamidomethyl C|[8] phosphoryl S|[14] Carbamidomethyl C	2136.34	2722.71	2524.59	5620.95	4352.56	4298.7	0	0	0	0	1409.23	0
Q5RZZ3	Non-specific lipid-transfer protein OS=Prunus persica OX=3760 GN=LTP PE=2 SV=1	AQAITCGQVSSSLAPCIPYVRGGGAVPP	2	2812.41	8.0688	[6] Carbamidomethyl C|[16] Carbamidomethyl C	74.6585	70.897	84.0949	4709.38	4033.02	240.317	20.5935	38.074	49.9459	0	70.1333	0
Q5RZZ3;Q9LED1	Non-specific lipid-transfer protein OS=Prunus persica OX=3760 GN=LTP PE=2 SV=1	GGGAVPPACC	2	944.383	7.5578	[9] Carbamidomethyl C|[10] Carbamidomethyl C	429.483	577.657	517.375	185.186	227.514	3204.9	0	0	0	81.8555	0	54.0243
Q5RZZ3;Q9LED1	Non-specific lipid-transfer protein OS=Prunus persica OX=3760 GN=LTP PE=2 SV=1	SVPGVNPNNAAALPGK	2	1504.8	8.136		1145.76	1058.85	1105.73	599.645	627.053	629.36	6.77779	10.7148	6.72766	3.51926	39.8704	6.9952
Q5RZZ3;Q9LED1	Non-specific lipid-transfer protein OS=Prunus persica OX=3760 GN=LTP PE=2 SV=1	QAACNCL	2	835.332	7.8715	[4] Carbamidomethyl C|[6] Carbamidomethyl C	481.119	836.049	534.383	3018.02	3971.04	3610.14	0.0436181	0	0	0	0	0
Q5RZZ3	Non-specific lipid-transfer protein OS=Prunus persica OX=3760 GN=LTP PE=2 SV=1	PIAQAITCGQ	2	1057.51	7.4403	[8] Carbamidomethyl C	23.1387	30.8813	21.929	35.4226	25.4751	33.2343	656.613	813.304	854.29	376.377	12.7667	485.497
Q5RZZ3;Q9LED1	Non-specific lipid-transfer protein OS=Prunus persica OX=3760 GN=LTP PE=2 SV=1	PCIPYVRGGGAVPP	2	1438.74	7.9023	[2] Carbamidomethyl C	628.493	883.479	690.449	533.336	568.719	663.225	0	0	0	0	2051.79	0
Q5RZZ3;Q9LED1	Non-specific lipid-transfer protein OS=Prunus persica OX=3760 GN=LTP PE=2 SV=1	PYKISASTNCATVK	2	1538.75	6.8328	[10] Carbamidomethyl C	242.013	563.039	242.724	677.349	710.466	619.17	6590.99	7770.82	7100.49	7792.08	720.043	8061.23
Q5RZZ3;Q9LED1	Non-specific lipid-transfer protein OS=Prunus persica OX=3760 GN=LTP PE=2 SV=1	PGKCGVSIPYKISAST	2	1663.85	7.9561	[4] Carbamidomethyl C	577.811	374.324	450.003	1489.89	1484.22	1397.68	0	0	0	0	939.918	0
Q5RZZ3;Q9LED1	Non-specific lipid-transfer protein OS=Prunus persica OX=3760 GN=LTP PE=2 SV=1	IPYKISAS	2	877.49	7.7311		0	180.913	241.633	390.905	438.307	471.972	0	0	0	0	0	0
Q5RZZ3;Q9LED1	Non-specific lipid-transfer protein OS=Prunus persica OX=3760 GN=LTP PE=2 SV=1	NNLARTTPDRQAACNCLKQLS	2	2430.2	7.9313	[14] Carbamidomethyl C|[16] Carbamidomethyl C	203.799	0	40.8142	369.266	755.218	673.648	49.8618	91.4242	0	170.601	0	151.463
Q5RZZ3;Q9LED1	Non-specific lipid-transfer protein OS=Prunus persica OX=3760 GN=LTP PE=2 SV=1	TCGQVSSSLAPCIPYVRGGGAVP	2	2332.1	8.0159	[2] Carbamidomethyl C|[12] Carbamidomethyl C	0	159.669	232.431	258.551	442.719	489.215	0	0	0	0	1167.05	0
A0A251NXA4;A0A251NXB3	Non-specific lipid-transfer protein OS=Prunus persica OX=3760 GN=PRUPE_6G292600 PE=3 SV=1	NVNNLAR	2	799.431	9.5341		1.39617e+06	1.34215e+06	1.3811e+06	2.03134e+06	2.00644e+06	1.92402e+06	55611.7	56659	57994.6	564474	845774	631096
A0A251NXA4;A0A251NXB3	Non-specific lipid-transfer protein OS=Prunus persica OX=3760 GN=PRUPE_6G292600 PE=3 SV=1	GGGAVPPACCNGIR	2	1384.64	9.9774	[9] Carbamidomethyl C|[10] Carbamidomethyl C	4.98401e+06	4.66668e+06	4.70372e+06	6.82623e+06	6.54521e+06	6.22813e+06	96676.5	99653.8	98413.3	890824	1.14883e+06	956817
A0A251NXA4;A0A251NXB3	Non-specific lipid-transfer protein OS=Prunus persica OX=3760 GN=PRUPE_6G292600 PE=3 SV=1	ITCGQVSSSLAPCIPY	2,3	1751.83	10.5817	[3] Carbamidomethyl C|[13] Carbamidomethyl C	3.19011e+06	3.12509e+06	3.61637e+06	4.52112e+06	4.8456e+06	5.03735e+06	120846	119467	125397	1.3355e+06	95755.7	1.49881e+06
A0A251NXA4;A0A251NXB3	Non-specific lipid-transfer protein OS=Prunus persica OX=3760 GN=PRUPE_6G292600 PE=3 SV=1	QLSASVPGVNPNNAAALPGKCGVSIPY	2,3	2680.37	10.0283	[21] Carbamidomethyl C	2.72664e+06	2.61098e+06	2.91087e+06	3.23658e+06	3.18759e+06	3.29314e+06	45290.5	46263	48422.4	480040	973293	566613
A0A251NXA4;A0A251NXB3	Non-specific lipid-transfer protein OS=Prunus persica OX=3760 GN=PRUPE_6G292600 PE=3 SV=1	QLSASVPGVNPNNAAALPGKCGVSIPY	2	2680.37	10.0283	[21] Carbamidomethyl C	0	0	0	0	0	0	7358.76	6279.85	5943.76	169565	0	186486
A0A251NXA4;A0A251NXB3	Non-specific lipid-transfer protein OS=Prunus persica OX=3760 GN=PRUPE_6G292600 PE=3 SV=1	TTPDRQAACNCLK	2,3	1533.71	9.2843	[9] Carbamidomethyl C|[11] Carbamidomethyl C	1.41608e+06	1.34989e+06	1.43466e+06	1.23318e+06	1.19227e+06	1.23059e+06	46847.8	47030.7	45817.3	208941	647394	234835
A0A251NXA4;A0A251NXB3	Non-specific lipid-transfer protein OS=Prunus persica OX=3760 GN=PRUPE_6G292600 PE=3 SV=1	SASVPGVNPNNAAALPGKCGVSIPY	2,3	2439.23	9.8061	[19] Carbamidomethyl C	2.40502e+06	2.49738e+06	2.67338e+06	3.34935e+06	3.40789e+06	3.44147e+06	226.29	244.326	172.413	6434.09	762589	5015.09
A0A251NXA4;A0A251NXB3	Non-specific lipid-transfer protein OS=Prunus persica OX=3760 GN=PRUPE_6G292600 PE=3 SV=1	SASVPGVNPNNAAALPGKCGVSIPY	2	2439.23	10.0475	[19] Carbamidomethyl C	365.954	523.567	615.194	61.5264	126.322	133.341	15873.9	13653.7	13149	227350	824.969	251820
A0A251NXA4;A0A251NXB3	Non-specific lipid-transfer protein OS=Prunus persica OX=3760 GN=PRUPE_6G292600 PE=3 SV=1	SASVPGVNPNNAAALPGK	2,3	1662.87	10.0922		393373	374340	392872	1.96395e+06	1.90968e+06	2.00284e+06	65372.4	69350.8	71128.7	118420	57045.8	121138
A0A251NXA4;A0A251NXB3	Non-specific lipid-transfer protein OS=Prunus persica OX=3760 GN=PRUPE_6G292600 PE=3 SV=1	SASVPGVNPNNAAALPGK	2	1662.86	9.2492		351.389	808.303	440.837	1395.79	827.311	889.784	4832.71	4650.46	5386.16	26458.3	1162.16	26028.8
A0A251NXA4;A0A251NXB3	Non-specific lipid-transfer protein OS=Prunus persica OX=3760 GN=PRUPE_6G292600 PE=3 SV=1	VRGGGAVPPACCNGIR	2,3	1639.81	9.8708	[11] Carbamidomethyl C|[12] Carbamidomethyl C	4349.28	6017.64	3950.63	6067.86	7040.27	7676.56	49147	49307.4	48075.9	395454	1363.05	400496
A0A251NXA4;A0A251NXB3	Non-specific lipid-transfer protein OS=Prunus persica OX=3760 GN=PRUPE_6G292600 PE=3 SV=1	VRGGGAVPPACCNGIR	2,3	1639.81	9.8732	[11] Carbamidomethyl C|[12] Carbamidomethyl C	965078	932598	1.04714e+06	383736	320736	351183	5846.93	7748.96	9190.73	3003.83	539358	8284.85
A0A251NXA4;A0A251NXB3	Non-specific lipid-transfer protein OS=Prunus persica OX=3760 GN=PRUPE_6G292600 PE=3 SV=1	ITCGQVSSSLAPCIPYVR	2,3	2007	10.551	[3] Carbamidomethyl C|[13] Carbamidomethyl C	11074.5	9905.14	10746.7	11826.9	11757	11541	327167	319405	318633	1.23753e+06	22179.8	1.55201e+06
A0A251NXA4;A0A251NXB3	Non-specific lipid-transfer protein OS=Prunus persica OX=3760 GN=PRUPE_6G292600 PE=3 SV=1	ITCGQVSSSLAPCIPYVR	2,3	2007	10.0428	[3] Carbamidomethyl C|[13] Carbamidomethyl C	1.89897e+06	1.81626e+06	1.92511e+06	301334	304388	319735	1853.22	2540.26	3303.81	21715.2	2.05281e+06	18924
A0A251NXA4;A0A251NXB3	Non-specific lipid-transfer protein OS=Prunus persica OX=3760 GN=PRUPE_6G292600 PE=3 SV=1	QLSASVPGVNPNNAAALPGK	2,3	1904.01	10.0665		502748	518554	549247	1.68618e+06	1.74713e+06	1.85209e+06	4219.28	4557.84	4132.42	6193.48	136388	8347.4
A0A251NXA4;A0A251NXB3	Non-specific lipid-transfer protein OS=Prunus persica OX=3760 GN=PRUPE_6G292600 PE=3 SV=1	QLSASVPGVNPNNAAALPGK	2	1904.01	9.4778		199.065	252.551	84.7682	1057.59	1144.31	1086.92	172.238	229.348	191.139	37333.2	0	37138.1
A0A251NXA4;A0A251NXB3	Non-specific lipid-transfer protein OS=Prunus persica OX=3760 GN=PRUPE_6G292600 PE=3 SV=1	GGGAVPPACCNGIRNVNNLAR	2,3	2166.06	9.8688	[9] Carbamidomethyl C|[10] Carbamidomethyl C	7512.42	10575.9	6108.6	11575.3	9430.46	10008.4	186625	183573	183151	707427	2383.23	736770
A0A251NXA4;A0A251NXB3	Non-specific lipid-transfer protein OS=Prunus persica OX=3760 GN=PRUPE_6G292600 PE=3 SV=1	GGGAVPPACCNGIRNVNNLAR	3	2166.06	9.4335	[9] Carbamidomethyl C|[10] Carbamidomethyl C	633454	667397	692744	91053.1	88792.2	95853.6	406.638	427.295	502.262	3361.38	877177	5780.27
A0A251NXA4;A0A251NXB3	Non-specific lipid-transfer protein OS=Prunus persica OX=3760 GN=PRUPE_6G292600 PE=3 SV=1	LKQLSASVPGV	2	1178.57	7.7099	[3] Deamidation Q|[5] phosphoryl S	161202	161949	157517	395443	377257	358966	59465.5	61138.1	62190.6	76803.3	92043.3	85236.7
A0A251NXA4;A0A251NXB3	Non-specific lipid-transfer protein OS=Prunus persica OX=3760 GN=PRUPE_6G292600 PE=3 SV=1	PDRQAACNCLK	2	1331.62	9.5471	[7] Carbamidomethyl C|[9] Carbamidomethyl C	255146	257756	282118	213103	221443	231832	19046	20904.5	20002.6	18570.1	203299	22405.3
A0A251NXA4;A0A251NXB3	Non-specific lipid-transfer protein OS=Prunus persica OX=3760 GN=PRUPE_6G292600 PE=3 SV=1	PDRQAACNCLK	3	1331.61	9.5471	[7] Carbamidomethyl C|[9] Carbamidomethyl C	102564	94371.3	104420	60118.7	61750.5	60584.7	8.77391	1.39298	0.561527	598.757	165585	974.922
A0A251NXA4;A0A251NXB3	Non-specific lipid-transfer protein OS=Prunus persica OX=3760 GN=PRUPE_6G292600 PE=3 SV=1	NAAALPGKCGVSIPY	2	1516.76	7.8757	[9] Carbamidomethyl C	212.822	381.962	193.073	172.357	257.176	203.954	11186.5	11339.6	11252.6	2190.83	6014.52	1397.83
A0A251NXA4;A0A251NXB3	Non-specific lipid-transfer protein OS=Prunus persica OX=3760 GN=PRUPE_6G292600 PE=3 SV=1	NAAALPGKCGVSIPY	2	1516.76	8.7534	[9] Carbamidomethyl C	73.6419	238.8	36.9702	411.69	226.002	224.259	7324.93	8099.4	7895.75	39002.5	670.949	40869.2
A0A251NXA4;A0A251NXB3	Non-specific lipid-transfer protein OS=Prunus persica OX=3760 GN=PRUPE_6G292600 PE=3 SV=1	NAAALPGKCGVSIPY	2	1516.77	8.8556	[9] Carbamidomethyl C	116363	133437	130451	121795	123611	127658	0	16.1586	3.93945	205.301	77091.2	51.1415
A0A251NXA4;A0A251NXB3	Non-specific lipid-transfer protein OS=Prunus persica OX=3760 GN=PRUPE_6G292600 PE=3 SV=1	SVPGVNPNNAAALPGKCGVSIPY	2	2281.15	8.7657	[17] Carbamidomethyl C	9.19796	65.4983	0	4.53836	5.06133	0	6245.89	6003.36	5997.2	7433.08	0	5916.77
A0A251NXA4;A0A251NXB3	Non-specific lipid-transfer protein OS=Prunus persica OX=3760 GN=PRUPE_6G292600 PE=3 SV=1	SVPGVNPNNAAALPGKCGVSIPY	2	2281.15	9.5035	[17] Carbamidomethyl C	316321	301223	318077	59916.1	55364.2	53439	164.175	107.856	111.05	916.582	26605.3	606.235
A0A251NXA4;A0A251NXB3	Non-specific lipid-transfer protein OS=Prunus persica OX=3760 GN=PRUPE_6G292600 PE=3 SV=1	PACCNGIR	2	946.4	7.1069	[3] Carbamidomethyl C|[4] Carbamidomethyl C	1967.95	3317.11	3507.18	89899.5	132698	9693.68	54.3578	85.3443	158.031	705.279	1016.35	1700.13
A0A251NXA4;A0A251NXB3	Non-specific lipid-transfer protein OS=Prunus persica OX=3760 GN=PRUPE_6G292600 PE=3 SV=1	KQLSASVPGVNPNNAAALPGK	2,3	2032.11	9.0465		24866.8	26217.1	27717.4	143086	146330	154533	609.401	302.821	274.338	6843.49	27046	6914.69
A0A251NXA4;A0A251NXB3	Non-specific lipid-transfer protein OS=Prunus persica OX=3760 GN=PRUPE_6G292600 PE=3 SV=1	ALPGKCGVSIPY	2	1260.65	8.3705	[6] Carbamidomethyl C	83752.3	86218.2	92217.2	28238.7	28753.1	29575.4	64.9821	36.8616	27.1745	23.9186	38136.7	15.9549
A0A251NXA4;A0A251NXB3	Non-specific lipid-transfer protein OS=Prunus persica OX=3760 GN=PRUPE_6G292600 PE=3 SV=1	PYKISAST	2	945.417	8.0011	[5] phosphoryl S	64963.8	60772.2	68356.6	137849	123480	122752	13826.1	13581.7	14996.8	7963.36	9237.87	8836.9
A0A251NXA4;A0A251NXB3	Non-specific lipid-transfer protein OS=Prunus persica OX=3760 GN=PRUPE_6G292600 PE=3 SV=1	KQLSASVPGVNPNNAAALPGKCGVSIPY	3	2808.46	8.5961	[22] Carbamidomethyl C	48364.5	46467.6	51003.3	120998	112007	116668	16.7687	14.7882	6.9522	575.786	53939.3	225.452
A0A251NXA4;A0A251NXB3	Non-specific lipid-transfer protein OS=Prunus persica OX=3760 GN=PRUPE_6G292600 PE=3 SV=1	KQLSASVPGVNPNNAAALPGKCGVSIPY	3	2808.45	9.1332	[22] Carbamidomethyl C	73.1927	121.845	84.2726	173.67	128.519	126.576	4636.23	4755.93	5069.67	46839.5	913.445	46713.8
A0A251NXA4;A0A251NXB3	Non-specific lipid-transfer protein OS=Prunus persica OX=3760 GN=PRUPE_6G292600 PE=3 SV=1	NAAALPGK	2	740.425	8.7715		8906.25	8502.87	8654.35	25169.9	22662.8	21922.5	30613.3	30900.1	32760.1	14817.1	4560.35	12313.3
A0A251NXA4;A0A251NXB3	Non-specific lipid-transfer protein OS=Prunus persica OX=3760 GN=PRUPE_6G292600 PE=3 SV=1	ITCGQVSSSL	2	1050.5	9.0753	[3] Carbamidomethyl C	38657.3	45249.9	41291.3	48692.8	56098.7	53112.7	26441.2	26614.8	29643.9	15649.6	14439.3	17683.3
A0A251NXA4;A0A251NXB3	Non-specific lipid-transfer protein OS=Prunus persica OX=3760 GN=PRUPE_6G292600 PE=3 SV=1	AAALPGKCGVSIPY	2	1402.72	8.6041	[8] Carbamidomethyl C	1858.79	1964.03	1724.64	1632.3	1555.01	1616.54	13851.4	14870.3	15304.5	5778.42	9273.43	3766.12
A0A251NXA4;A0A251NXB3	Non-specific lipid-transfer protein OS=Prunus persica OX=3760 GN=PRUPE_6G292600 PE=3 SV=1	AAALPGKCGVSIPY	2	1402.72	9.3269	[8] Carbamidomethyl C	446.427	853.106	345.817	1034.17	869.781	1039.71	3636.47	4090.43	3667.48	22236	1201.55	28018.5
A0A251NXA4;A0A251NXB3	Non-specific lipid-transfer protein OS=Prunus persica OX=3760 GN=PRUPE_6G292600 PE=3 SV=1	AAALPGKCGVSIPY	2	1402.72	8.4409	[8] Carbamidomethyl C	38457.2	41757	41592.4	22034.1	23837.3	24060	627.379	580.342	640.763	7256.12	63025.2	7286.38
A0A251NXA4;A0A251NXB3	Non-specific lipid-transfer protein OS=Prunus persica OX=3760 GN=PRUPE_6G292600 PE=3 SV=1	VRGGGAVPPACCN	2	1313.6	9.1206	[11] Carbamidomethyl C|[12] Carbamidomethyl C	57127.4	58661.7	57020.8	70807	68434.8	62266.1	15039.3	15456	15479.5	15821	8675.75	17404.5
A0A251NXA4;A0A251NXB3	Non-specific lipid-transfer protein OS=Prunus persica OX=3760 GN=PRUPE_6G292600 PE=3 SV=1	VRGGGAVPPACCNGIRNVNNLAR	3,4	2421.22	8.5082	[11] Carbamidomethyl C|[12] Carbamidomethyl C	1816.77	2033.84	1523.45	1164	1248.59	2049.31	65500.4	63589.6	67496.6	10189.8	1041.61	9963.32
A0A251NXA4;A0A251NXB3	Non-specific lipid-transfer protein OS=Prunus persica OX=3760 GN=PRUPE_6G292600 PE=3 SV=1	VRGGGAVPPACCNGIRNVNNLAR	3,4	2421.23	9.2551	[11] Carbamidomethyl C|[12] Carbamidomethyl C	1342.08	2264.4	1375.59	2466.08	1638.22	1554.73	23711.4	26059	21844.3	280469	7787.91	244623
A0A251NXA4;A0A251NXB3	Non-specific lipid-transfer protein OS=Prunus persica OX=3760 GN=PRUPE_6G292600 PE=3 SV=1	SSLAPCIPY	2	1006.48	7.9407	[6] Carbamidomethyl C	20974.5	24309.7	25291.6	19284.7	23063.7	24321.5	0	8.55448	60.6808	120.362	29193.6	210.163
A0A251NXA4;A0A251NXB3	Non-specific lipid-transfer protein OS=Prunus persica OX=3760 GN=PRUPE_6G292600 PE=3 SV=1	GAVPPACCNGIR	2	1270.6	8.675	[7] Carbamidomethyl C|[8] Carbamidomethyl C	65397.8	65285.1	64519.8	85807.3	81936.4	79496.2	24492	25749.2	26699.6	34555.3	29176	38611.8
A0A251NXA4;A0A251NXB3	Non-specific lipid-transfer protein OS=Prunus persica OX=3760 GN=PRUPE_6G292600 PE=3 SV=1	CLKQLSASVPGVNPNNAAALPGKCGVSIPY	3	3081.58	8.385	[1] Carbamidomethyl C|[24] Carbamidomethyl C	11.0855	0	5.22439	29.2176	83.9239	32.338	62808.2	71527	77760.3	15810.7	1.39378	783.16
A0A251NXA4;A0A251NXB3	Non-specific lipid-transfer protein OS=Prunus persica OX=3760 GN=PRUPE_6G292600 PE=3 SV=1	CLKQLSASVPGVNPNNAAALPGKCGVSIPY	4	3081.5	9.152	[1] Carbamidomethyl C|[24] Carbamidomethyl C	2273.55	2278.14	2345.08	1375.97	1615.98	1292.44	1623.05	2317.37	2748.5	995.311	4335.9	1572.48
A0A251NXA4;A0A251NXB3	Non-specific lipid-transfer protein OS=Prunus persica OX=3760 GN=PRUPE_6G292600 PE=3 SV=1	CLKQLSASVPGVNPNNAAALPGKCGVSIPY	3	3081.58	8.156	[1] Carbamidomethyl C|[24] Carbamidomethyl C	71754.1	63444.5	68771.7	16789.7	14702.6	14862.3	315.753	278.737	186.805	1590.35	154284	1772.58
A0A251NXA4;A0A251NXB3	Non-specific lipid-transfer protein OS=Prunus persica OX=3760 GN=PRUPE_6G292600 PE=3 SV=1	PPACCNGIRNVNNLAR	2	1824.89	8.73	[4] Carbamidomethyl C|[5] Carbamidomethyl C	1413.81	1471.88	989.668	8217.81	7577.71	8081.69	18300.8	19179.3	18990.5	75184.6	209.45	80663.3
A0A251NXA4;A0A251NXB3	Non-specific lipid-transfer protein OS=Prunus persica OX=3760 GN=PRUPE_6G292600 PE=3 SV=1	PPACCNGIRNVNNLAR	3	1824.88	8.4817	[4] Carbamidomethyl C|[5] Carbamidomethyl C	29236.6	32320	36217.8	8418.92	8185.8	8702.42	0	3.04668	4.14899	246.557	65789.6	347.136
A0A251NXA4;A0A251NXB3	Non-specific lipid-transfer protein OS=Prunus persica OX=3760 GN=PRUPE_6G292600 PE=3 SV=1	PPACCNGIRNVNNLAR	2	1824.89	8.4817	[4] Carbamidomethyl C|[5] Carbamidomethyl C	54936.2	65834.2	70860.5	13225.7	14318.5	15006.8	5428.98	6064.31	6034.69	9473.36	93276	12085
A0A251NXA4;A0A251NXB3	Non-specific lipid-transfer protein OS=Prunus persica OX=3760 GN=PRUPE_6G292600 PE=3 SV=1	PACCNGIRNVNNLAR	2	1727.85	8.1834	[3] Carbamidomethyl C|[4] Carbamidomethyl C	66.7665	168.049	20.4158	80.2186	80.7013	184.621	25249.7	26350.6	27282	24238.7	178.419	17421.4
A0A251NXA4;A0A251NXB3	Non-specific lipid-transfer protein OS=Prunus persica OX=3760 GN=PRUPE_6G292600 PE=3 SV=1	PACCNGIRNVNNLAR	2	1727.86	7.478	[3] Carbamidomethyl C|[4] Carbamidomethyl C	49115.9	51500.3	56726.7	25566.9	26256.8	26812.1	1794.75	1471.61	1193.31	15135.6	101598	14349.5
A0A251NXA4;A0A251NXB3	Non-specific lipid-transfer protein OS=Prunus persica OX=3760 GN=PRUPE_6G292600 PE=3 SV=1	KISASTNC	2	879.411	7.44	[8] Carbamidomethyl C	14752.1	14976.6	14843.8	10425.8	9725.13	9040.39	13484	13127.4	14744.3	720.225	403.416	509.847
A0A251NXA4;A0A251NXB3	Non-specific lipid-transfer protein OS=Prunus persica OX=3760 GN=PRUPE_6G292600 PE=3 SV=1	TTPDRQAACNCL	2	1405.61	9.0062	[9] Carbamidomethyl C|[11] Carbamidomethyl C	69667.5	61287.6	63264	99744.6	88508.8	89677.2	23929.6	25320.4	25208.8	38907.3	33700.3	41006
A0A251NXA4;A0A251NXB3	Non-specific lipid-transfer protein OS=Prunus persica OX=3760 GN=PRUPE_6G292600 PE=3 SV=1	ITCGQVSSSLAPCIPYVRGGGAVPPA	3	2613.31	8.5996	[3] Carbamidomethyl C|[13] Carbamidomethyl C	952.054	1337.13	1160.81	2241.93	2282.87	2435.5	83633.5	81236.2	82915.7	56006.6	3242.51	73264.3
A0A251NXA4;A0A251NXB3	Non-specific lipid-transfer protein OS=Prunus persica OX=3760 GN=PRUPE_6G292600 PE=3 SV=1	ITCGQVSSSLAPCIPYVRGGGAVPPA	3	2613.31	8.3376	[3] Carbamidomethyl C|[13] Carbamidomethyl C	24088.1	22939.2	28119.2	3859.34	4023.42	4665.84	111.996	290.988	363.39	1191.05	88002	811.594
A0A251NXA4;A0A251NXB3	Non-specific lipid-transfer protein OS=Prunus persica OX=3760 GN=PRUPE_6G292600 PE=3 SV=1	VRGGGAVPPACCNGIRNVN	2	1966.93	8.7477	[11] Carbamidomethyl C|[12] Carbamidomethyl C	0.632674	5.16254	0.0313166	0	0	0.440678	283.149	147.853	214.674	0	0	0
A0A251NXA4;A0A251NXB3	Non-specific lipid-transfer protein OS=Prunus persica OX=3760 GN=PRUPE_6G292600 PE=3 SV=1	VRGGGAVPPACCNGIRNVN	3	1966.96	8.7477	[11] Carbamidomethyl C|[12] Carbamidomethyl C	552.681	735.4	502.269	279.49	169.826	133.379	14092.3	13113.8	14002.6	2452.1	346.68	1949.59
A0A251NXA4;A0A251NXB3	Non-specific lipid-transfer protein OS=Prunus persica OX=3760 GN=PRUPE_6G292600 PE=3 SV=1	VRGGGAVPPACCNGIRNVN	3	1966.96	9.1348	[11] Carbamidomethyl C|[12] Carbamidomethyl C	618.743	1031.51	675.405	2133.89	3010.96	3250.52	4881.82	5616.26	4708.16	87344.6	1061.71	91229.1
A0A251NXA4;A0A251NXB3	Non-specific lipid-transfer protein OS=Prunus persica OX=3760 GN=PRUPE_6G292600 PE=3 SV=1	VRGGGAVPPACCNGIRNVN	3	1966.96	8.6284	[11] Carbamidomethyl C|[12] Carbamidomethyl C	15206.9	15620.5	16946.3	9035.65	8530.22	8974.76	495.559	436.47	327.251	277.454	122343	721.862
A0A251NXA4;A0A251NXB3	Non-specific lipid-transfer protein OS=Prunus persica OX=3760 GN=PRUPE_6G292600 PE=3 SV=1	TTPDRQAACNCLKQL	2,3	1774.84	9.2877	[9] Carbamidomethyl C|[11] Carbamidomethyl C	2390.36	2508.06	2116.46	6426.19	5819.07	5821.68	12816.2	13916.4	12939.1	101857	436.859	106987
A0A251NXA4;A0A251NXB3	Non-specific lipid-transfer protein OS=Prunus persica OX=3760 GN=PRUPE_6G292600 PE=3 SV=1	TTPDRQAACNCLKQL	3	1774.85	8.294	[9] Carbamidomethyl C|[11] Carbamidomethyl C	145.541	225.179	72.6167	43.912	88.317	147.605	10219.5	9626.2	11479.2	3200.53	877.187	3719.61
A0A251NXA4;A0A251NXB3	Non-specific lipid-transfer protein OS=Prunus persica OX=3760 GN=PRUPE_6G292600 PE=3 SV=1	SVPGVNPNNAAALPGK	3	1584.76	8.6588	[1] phosphoryl S	33890.1	34051.3	31741	22488.8	22715	23340.1	2541.65	3171.11	3573.68	2728.76	39873.8	5260.19
A0A251NXA4;A0A251NXB3	Non-specific lipid-transfer protein OS=Prunus persica OX=3760 GN=PRUPE_6G292600 PE=3 SV=1	VPGVNPNNAAALPGKCGVSIPY	2,3	2194.11	8.5339	[16] Carbamidomethyl C	97213.2	102287	101320	12933	12804.4	13311.6	588.899	347.977	234.171	6369.18	28833.4	4491.01
A0A251NXA4;A0A251NXB3	Non-specific lipid-transfer protein OS=Prunus persica OX=3760 GN=PRUPE_6G292600 PE=3 SV=1	GIRNVNNLAR	2,3	1125.62	8.0062		16015.1	16469.5	19796.7	6502.81	5870.61	6241.54	140.105	241.925	1341.03	271.599	53299	1076.23
A0A251NXA4;A0A251NXB3	Non-specific lipid-transfer protein OS=Prunus persica OX=3760 GN=PRUPE_6G292600 PE=3 SV=1	LKQLSASVPG	2	998.577	6.8327		416.811	501.252	498.682	173.108	302.856	736.632	12051	12383.4	12928.4	14377	579.25	1106.03
A0A251NXA4;A0A251NXB3	Non-specific lipid-transfer protein OS=Prunus persica OX=3760 GN=PRUPE_6G292600 PE=3 SV=1	PGVNPNNAAALPGK	2	1318.67	9.1812		10549	12631.4	11297.6	33621.7	33620.6	40434.4	14735.1	15633.6	15516.8	24505.1	7673.13	23016.4
A0A251NXA4;A0A251NXB3	Non-specific lipid-transfer protein OS=Prunus persica OX=3760 GN=PRUPE_6G292600 PE=3 SV=1	GGGAVPPACCNGIRNVN	2,3	1711.79	8.9415	[9] Carbamidomethyl C|[10] Carbamidomethyl C	54481.4	51670	53669.2	36833.5	33554.4	32894.3	8295.68	8722.85	8429.18	24782.4	181679	26572.1
A0A251NXA4;A0A251NXB3	Non-specific lipid-transfer protein OS=Prunus persica OX=3760 GN=PRUPE_6G292600 PE=3 SV=1	GGGAVPPACCNGIRNVN	2	1711.79	9.5235	[9] Carbamidomethyl C|[10] Carbamidomethyl C	358.831	163.286	197.291	604.439	469.462	562.603	8098.46	7739.62	7885.61	97404.5	34.3377	96983.3
A0A251NXA4;A0A251NXB3	Non-specific lipid-transfer protein OS=Prunus persica OX=3760 GN=PRUPE_6G292600 PE=3 SV=1	GGGAVPPACCNGIRNVN	3	1711.78	8.9415	[9] Carbamidomethyl C|[10] Carbamidomethyl C	691.595	621.522	600.58	3778.73	3691.2	3854.98	8.10696	5.40249	0	10.2494	5785.49	0
A0A251NXA4;A0A251NXB3	Non-specific lipid-transfer protein OS=Prunus persica OX=3760 GN=PRUPE_6G292600 PE=3 SV=1	ITCGQVSSSLAPCIPYVRGGGAVPPAC	3	2773.34	8.2682	[3] Carbamidomethyl C|[13] Carbamidomethyl C|[27] Carbamidomethyl C	0	0	0	14.0497	9.27303	12.1475	46848.6	46588	48172.1	29401.5	9.12593	36377
A0A251NXA4;A0A251NXB3	Non-specific lipid-transfer protein OS=Prunus persica OX=3760 GN=PRUPE_6G292600 PE=3 SV=1	GAVPPACCNGIRNVNNLAR	3	2052.01	7.8625	[7] Carbamidomethyl C|[8] Carbamidomethyl C	21616.2	22853.5	24499.3	5620.95	5378.67	5577.98	697.078	585.351	330.033	906.124	26695.5	868.969
A0A251NXA4;A0A251NXB3	Non-specific lipid-transfer protein OS=Prunus persica OX=3760 GN=PRUPE_6G292600 PE=3 SV=1	ITCGQVSSSLAPCIPYVRGGGAVPPACCN	2,3	3047.42	8.3886	[3] Carbamidomethyl C|[13] Carbamidomethyl C|[27] Carbamidomethyl C|[28] Carbamidomethyl C	2237.46	2432.33	2462.31	1102.54	1275.18	1220.22	107845	106907	112061	67239.2	6023.89	78432.8
A0A251NXA4;A0A251NXB3	Non-specific lipid-transfer protein OS=Prunus persica OX=3760 GN=PRUPE_6G292600 PE=3 SV=1	CGVSIPY	2	794.365	9.6263	[1] Carbamidomethyl C	4903.24	6050.95	5111.4	14826.5	13919.4	15883.9	27.9962	85.5389	61.1202	1024.2	2185.08	3401.7
A0A251NXA4;A0A251NXB3	Non-specific lipid-transfer protein OS=Prunus persica OX=3760 GN=PRUPE_6G292600 PE=3 SV=1	VNPNNAAALPGKCGVSIPY	2	1940.96	8.2162	[13] Carbamidomethyl C	29164.6	30650.4	32639.9	20306.8	21791.2	20733.9	1007.4	995.618	1198.45	1764.2	37880.7	2884.02
A0A251NXA4;A0A251NXB3	Non-specific lipid-transfer protein OS=Prunus persica OX=3760 GN=PRUPE_6G292600 PE=3 SV=1	GGAVPPACCNGIR	2	1327.62	7.7448	[8] Carbamidomethyl C|[9] Carbamidomethyl C	33490.5	31319.7	31085.1	37185.1	35381.1	33953.3	11289	11672.8	11333.8	13354.5	13659.5	13439.8
A0A251NXA4;A0A251NXB3	Non-specific lipid-transfer protein OS=Prunus persica OX=3760 GN=PRUPE_6G292600 PE=3 SV=1	ASTNCATYLD	2	1114.54	7.4999	[5] Carbamidomethyl C	10310.3	11131.7	9561.02	9356.09	9374.3	9019.61	44823	44101.8	47432.6	3692.78	4166.77	2420.76
A0A251NXA4;A0A251NXB3	Non-specific lipid-transfer protein OS=Prunus persica OX=3760 GN=PRUPE_6G292600 PE=3 SV=1	KISASTNCATY	3	1214.57	8.169	[8] Carbamidomethyl C	11377.3	10379.9	12413.6	5959.55	6164.62	6399.69	98.5064	116.212	48.4872	45.0954	18019.1	121.082
A0A251NXA4;A0A251NXB3	Non-specific lipid-transfer protein OS=Prunus persica OX=3760 GN=PRUPE_6G292600 PE=3 SV=1	ITCGQVSSSLAPCIPYVRGG	3	2121.05	9.248	[3] Carbamidomethyl C|[13] Carbamidomethyl C	3027.58	2385.83	1996.7	4185.42	3649.97	3747.34	13123.8	15165.2	16144.2	15768.7	5103.41	22339.7
A0A251NXA4;A0A251NXB3	Non-specific lipid-transfer protein OS=Prunus persica OX=3760 GN=PRUPE_6G292600 PE=3 SV=1	ITCGQVSSSLAPCIPYVRGG	2	2121.04	8.15	[3] Carbamidomethyl C|[13] Carbamidomethyl C	0	0	0	203.554	126.838	117.007	19681	19658.4	20295.1	777.878	276.188	286.186
A0A251NXA4;A0A251NXB3	Non-specific lipid-transfer protein OS=Prunus persica OX=3760 GN=PRUPE_6G292600 PE=3 SV=1	ITCGQVSSSLAPCIPYVRGG	2	2121.02	9.248	[3] Carbamidomethyl C|[13] Carbamidomethyl C	724.556	471.669	332.791	830.244	844.001	686.187	10430.2	9210.73	7439.18	32337.4	93.8008	37814.8
A0A251NXA4;A0A251NXB3	Non-specific lipid-transfer protein OS=Prunus persica OX=3760 GN=PRUPE_6G292600 PE=3 SV=1	ITCGQVSSSLAPCIPYVRGG	2	2121.02	8.4615	[3] Carbamidomethyl C|[13] Carbamidomethyl C	35292.8	34777.3	34046.7	16028.2	16929.5	16038.9	6583.52	4025.01	5474.68	66464.1	57348.6	44560.5
A0A251NXA4;A0A251NXB3	Non-specific lipid-transfer protein OS=Prunus persica OX=3760 GN=PRUPE_6G292600 PE=3 SV=1	AQAITCGQVS	2	1033.49	7.2696	[6] Carbamidomethyl C	3310.51	3562.18	3356.41	2740.34	2642.95	2069.37	12202.9	13305.9	11644.3	33400.7	2511.14	35550.6
A0A251NXA4;A0A251NXB3	Non-specific lipid-transfer protein OS=Prunus persica OX=3760 GN=PRUPE_6G292600 PE=3 SV=1	AQAITCGQVS	2	1033.49	7.8757	[6] Carbamidomethyl C	2672.69	3263.42	2817.43	2617.28	2577.88	2638.93	22612.3	22076.8	24558	3866.84	978.605	3395.05
A0A251NXA4;A0A251NXB3	Non-specific lipid-transfer protein OS=Prunus persica OX=3760 GN=PRUPE_6G292600 PE=3 SV=1	AQAITCGQVS	3	1033.48	7.2714	[6] Carbamidomethyl C	94.2463	79.642	64.2238	45.9731	47.5577	28.6597	4179.82	3780.51	3619.29	2153.69	1456.09	2628.95
A0A251NXA4;A0A251NXB3	Non-specific lipid-transfer protein OS=Prunus persica OX=3760 GN=PRUPE_6G292600 PE=3 SV=1	AQAITCGQVS	3	1033.47	7.1753	[6] Carbamidomethyl C	1932.15	1868.05	2226.86	1101.7	1194.35	1264.04	0	0	0	0	4541.65	5.05461
A0A251NXA4;A0A251NXB3	Non-specific lipid-transfer protein OS=Prunus persica OX=3760 GN=PRUPE_6G292600 PE=3 SV=1	AVPPACCNGIR	2	1213.57	6.8988	[6] Carbamidomethyl C|[7] Carbamidomethyl C	24984.6	24932.7	24720.1	33834.1	31645.5	29305.5	17770.7	17695.4	18775.1	23917.6	6008.46	27350.2
A0A251NXA4;A0A251NXB3	Non-specific lipid-transfer protein OS=Prunus persica OX=3760 GN=PRUPE_6G292600 PE=3 SV=1	TPDRQAACNCLK	2	1432.66	8.4827	[8] Carbamidomethyl C|[10] Carbamidomethyl C	22636.3	24295.2	24675	15987.6	18433.4	17393.4	311.719	481.41	370.406	1208.77	25407.1	2452.51
A0A251NXA4;A0A251NXB3	Non-specific lipid-transfer protein OS=Prunus persica OX=3760 GN=PRUPE_6G292600 PE=3 SV=1	VSVPIAQAITCGQVSSSLA	3	1886.99	8.2319	[11] Carbamidomethyl C	19368.3	22863.7	23904.7	53232.1	67578.9	79271.3	2272.14	2011.22	1800.47	1837.53	23321.9	3431.46
A0A251NXA4;A0A251NXB3	Non-specific lipid-transfer protein OS=Prunus persica OX=3760 GN=PRUPE_6G292600 PE=3 SV=1	APCIPY	2	719.348	9.1167	[3] Carbamidomethyl C	7399.47	9236.57	7282.96	7095.08	9189.35	9364.89	7142.97	8293.97	7089.91	14579.1	1801.79	16072
A0A251NXA4;A0A251NXB3	Non-specific lipid-transfer protein OS=Prunus persica OX=3760 GN=PRUPE_6G292600 PE=3 SV=1	PNNAAALPGKCGVSIPY	2	1727.87	8.9146	[11] Carbamidomethyl C	1207.85	1551.76	1701.13	1673.84	930.06	1337.73	7330.85	7750.33	6532.69	42114.5	1253.86	57331.5
A0A251NXA4;A0A251NXB3	Non-specific lipid-transfer protein OS=Prunus persica OX=3760 GN=PRUPE_6G292600 PE=3 SV=1	YSAMTKL	2	812.422	7.2957		19176.1	19508.1	18894.4	13900.6	14302.2	15125.5	24622.5	26436.2	25604.3	29240.1	18506	33629.1
A0A251NXA4;A0A251NXB3	Non-specific lipid-transfer protein OS=Prunus persica OX=3760 GN=PRUPE_6G292600 PE=3 SV=1	ITCGQVSSSLAPCIPYVRGGGA	2	2249.11	8.0844	[3] Carbamidomethyl C|[13] Carbamidomethyl C	10886.3	8156.67	11019.2	20463	21545	24021.9	3451.35	4508.13	4035.51	1803.24	151.749	2182.11
A0A251NXA4;A0A251NXB3	Non-specific lipid-transfer protein OS=Prunus persica OX=3760 GN=PRUPE_6G292600 PE=3 SV=1	KCGVSIPYKISASTNCATY	3	2119.01	8.2633	[2] Carbamidomethyl C|[16] Carbamidomethyl C	24065.7	28390	27196.4	15658	17743.1	18807.4	18.1554	12.7598	31.5904	3295.8	35119.7	2949.96
A0A251NXA4;A0A251NXB3	Non-specific lipid-transfer protein OS=Prunus persica OX=3760 GN=PRUPE_6G292600 PE=3 SV=1	QLSASVPGVNPNNAAALPG	2	1775.94	7.6771		11804.7	10748.3	10951.6	7680.79	7671.25	7711.23	0	0	0	0	24925	0
A0A251NXA4;A0A251NXB3	Non-specific lipid-transfer protein OS=Prunus persica OX=3760 GN=PRUPE_6G292600 PE=3 SV=1	NLARTTPDRQAACNCL	3	1860.88	8.3638	[1] Deamidation N|[13] Carbamidomethyl C|[15] Carbamidomethyl C	14872.3	15017.7	16688.8	18739.5	19030.4	19797.8	601.451	715.762	675.368	212.311	19242.1	710.638
A0A251NXA4;A0A251NXB3	Non-specific lipid-transfer protein OS=Prunus persica OX=3760 GN=PRUPE_6G292600 PE=3 SV=1	SVPGVNPN	2	782.405	7.5747		11104.5	11354.3	11010.6	14506.1	14306.3	14650.9	7501.18	8764.27	8417.51	10334.9	12172.1	11582.1
A0A251NXA4;A0A251NXB3	Non-specific lipid-transfer protein OS=Prunus persica OX=3760 GN=PRUPE_6G292600 PE=3 SV=1	PNNAAALPGKCG	2	1169.55	7.9424	[2] Deamidation N|[11] Carbamidomethyl C	14851.5	15777.1	15100.3	12678.2	12614.3	12245.4	12086.8	13054.5	12448.2	13247.3	24105.7	13993.7
A0A251NXA4;A0A251NXB3	Non-specific lipid-transfer protein OS=Prunus persica OX=3760 GN=PRUPE_6G292600 PE=3 SV=1	DRQAACNCLK	2,3	1234.6	8.0929	[6] Carbamidomethyl C|[8] Carbamidomethyl C	10952.4	10190.8	12343.2	7796.85	8944.91	8666.47	1474.11	1604.3	1877.46	952.137	19581	2045.8
A0A251NXA4;A0A251NXB3	Non-specific lipid-transfer protein OS=Prunus persica OX=3760 GN=PRUPE_6G292600 PE=3 SV=1	NCLKQLSASVPGVNPNNA	2	1881.92	8.2866	[2] Carbamidomethyl C	10554.1	8385.22	8814.99	21415.7	19893.4	20125.7	24.1308	6.51968	8.69938	89.41	324.252	3.79494
A0A251NXA4;A0A251NXB3	Non-specific lipid-transfer protein OS=Prunus persica OX=3760 GN=PRUPE_6G292600 PE=3 SV=1	GVNPNNAAALPGKCGVSIPY	2	1997.99	7.938	[14] Carbamidomethyl C	13426.9	14515.5	15074.6	9093.01	9316.65	9457.29	2607.33	2074.42	1664.84	1110.48	12757.7	707.333
A0A251NXA4;A0A251NXB3	Non-specific lipid-transfer protein OS=Prunus persica OX=3760 GN=PRUPE_6G292600 PE=3 SV=1	ASVPGVNPNNAAALPGKCGVSIPY	3	2352.2	8.443	[18] Carbamidomethyl C	34.6687	157.6	52.718	154.319	172.383	153.702	212.396	399.451	388.212	2692.8	291.924	3974.25
A0A251NXA4;A0A251NXB3	Non-specific lipid-transfer protein OS=Prunus persica OX=3760 GN=PRUPE_6G292600 PE=3 SV=1	ASVPGVNPNNAAALPGKCGVSIPY	3	2352.19	7.505	[18] Carbamidomethyl C	10896.6	13364.9	14065.7	5147.98	6801.12	7625.26	0	0	0	14.6921	6381.21	7.95794
A0A251NXA4;A0A251NXB3	Non-specific lipid-transfer protein OS=Prunus persica OX=3760 GN=PRUPE_6G292600 PE=3 SV=1	VSVPIAQAI	2	976.61	6.6574	[2] phosphoryl S	209.291	5882.09	839.725	134.786	136.923	155.42	843.481	879.311	759.423	681.216	383.888	681.089
A0A251NXA4;A0A251NXB3	Non-specific lipid-transfer protein OS=Prunus persica OX=3760 GN=PRUPE_6G292600 PE=3 SV=1	ITCGQVSSSLAPCIPYVRGGG	3	2178.06	8.4325	[3] Carbamidomethyl C|[13] Carbamidomethyl C	2092.65	2501.58	1861.2	3604.64	3059.41	2803.82	11889.4	13543.7	13957.9	13762.8	414.727	19181.7
A0A251NXA4;A0A251NXB3	Non-specific lipid-transfer protein OS=Prunus persica OX=3760 GN=PRUPE_6G292600 PE=3 SV=1	ITCGQVSSSLAPCIPYVRGGG	2	2178.06	8.4325	[3] Carbamidomethyl C|[13] Carbamidomethyl C	14.2554	10.4984	6.87048	325.788	318.751	366.182	10816.8	9769.75	9328.73	16193.1	0	17440.3
A0A251NXA4;A0A251NXB3	Non-specific lipid-transfer protein OS=Prunus persica OX=3760 GN=PRUPE_6G292600 PE=3 SV=1	ITCGQVSSSLAPCIPYVRGGG	3	2178.07	8.305	[3] Carbamidomethyl C|[13] Carbamidomethyl C	4970.86	7478.27	6431.56	609.461	887.898	1533.88	5.00943	0	0	232.229	21089.5	41.2468
A0A251NXA4;A0A251NXB3	Non-specific lipid-transfer protein OS=Prunus persica OX=3760 GN=PRUPE_6G292600 PE=3 SV=1	CMVVSVPIAQAITCGQ	2	1733.81	8.5422	[1] Carbamidomethyl C|[14] Carbamidomethyl C|[16] Deamidation Q	8303.27	8784.52	10332.2	12445.8	13151.6	14272.8	9.88379	19.0873	59.2529	549.56	12610.9	548.153
A0A251NXA4;A0A251NXB3	Non-specific lipid-transfer protein OS=Prunus persica OX=3760 GN=PRUPE_6G292600 PE=3 SV=1	VFSAADNIRES	2	1287.58	7.8483	[3] phosphoryl S	5991.45	6736.33	5986.82	10921.7	9977.45	8768.05	9622.86	9111.08	10400.8	2198.33	433.008	1682.48
A0A251NXA4;A0A251NXB3	Non-specific lipid-transfer protein OS=Prunus persica OX=3760 GN=PRUPE_6G292600 PE=3 SV=1	SASVPGVNPNNAA	2	1196.58	8.8135		9062.11	11263.5	9807.65	4944.55	4730.08	5234.36	6808.73	6926.19	7295.94	4873.57	8.76032	5287.86
A0A251NXA4;A0A251NXB3	Non-specific lipid-transfer protein OS=Prunus persica OX=3760 GN=PRUPE_6G292600 PE=3 SV=1	ITCGQVSSSLAPCIPYVRG	3	2064	8.6711	[3] Carbamidomethyl C|[13] Carbamidomethyl C	741.324	798.221	670.733	3381.31	3394.91	3361.73	10240.5	11889.4	12546.1	15875.3	1877.12	21821.6
A0A251NXA4;A0A251NXB3	Non-specific lipid-transfer protein OS=Prunus persica OX=3760 GN=PRUPE_6G292600 PE=3 SV=1	LKQLSASVPGVNPNNAAALPGK	2	2145.14	7.6425		12384	10586.7	11088.6	2242.47	8118.94	9731.41	22226	14508.8	34178.3	25595.4	72379.4	47809.4
A0A251NXA4;A0A251NXB3	Non-specific lipid-transfer protein OS=Prunus persica OX=3760 GN=PRUPE_6G292600 PE=3 SV=1	AAALPGK	2	626.355	6.9301		3295.71	3205.63	3365.31	3874.8	3799.38	3839.77	8543.61	9203.18	9779.02	5056.19	777.822	5327.83
A0A251NXA4;A0A251NXB3	Non-specific lipid-transfer protein OS=Prunus persica OX=3760 GN=PRUPE_6G292600 PE=3 SV=1	VPGVNPNNAAALPGK	2	1417.75	7.9602		10248.7	10458.9	9589.01	5131.92	4989.41	6217.93	4140.67	4674.99	4147.44	6535.97	343.638	6981.82
A0A251NXA4;A0A251NXB3	Non-specific lipid-transfer protein OS=Prunus persica OX=3760 GN=PRUPE_6G292600 PE=3 SV=1	TPDRQAACNCLKQLS	2	1761.81	7.2739	[8] Carbamidomethyl C|[9] Deamidation N|[10] Carbamidomethyl C	4338.71	3752.02	3615.63	5806.57	5717.05	5738.23	13.1675	25.9859	28.4002	355.231	311.544	344.849
A0A251NXA4;A0A251NXB3	Non-specific lipid-transfer protein OS=Prunus persica OX=3760 GN=PRUPE_6G292600 PE=3 SV=1	LCMVVSVPIAQAITCGQVSSSLAPCIPYVRGG	3,4	3469.66	8.0359	[2] Carbamidomethyl C|[6] phosphoryl S|[15] Carbamidomethyl C|[25] Carbamidomethyl C	27.7993	62.8351	11.2152	623.944	407.952	512.291	40597.8	39075.2	40270.1	22134.1	55.9361	19369
A0A251NXA4;A0A251NXB3	Non-specific lipid-transfer protein OS=Prunus persica OX=3760 GN=PRUPE_6G292600 PE=3 SV=1	SAADNIRESE	2	1090.51	7.9967		7347.71	8389.93	6682.06	19309.2	18414.4	15565.7	12813.1	12745.7	13354.4	8059.26	4597.53	9122.6
A0A251NXA4;A0A251NXB3	Non-specific lipid-transfer protein OS=Prunus persica OX=3760 GN=PRUPE_6G292600 PE=3 SV=1	ALCMVVSVPIAQAITCGQVSSSLAPC	4	2718.3	8.4332	[3] Carbamidomethyl C|[16] Carbamidomethyl C|[26] Carbamidomethyl C	4574.54	5717.65	5365.85	6794.32	8002.01	8204.27	0	0	0	0	2431.89	7.1976
A0A251NXA4;A0A251NXB3	Non-specific lipid-transfer protein OS=Prunus persica OX=3760 GN=PRUPE_6G292600 PE=3 SV=1	VVALCMVVSVPIAQAITCGQVSSSLAP	2	2756.43	7.1535	[5] Carbamidomethyl C|[18] Carbamidomethyl C	1842.6	1734.75	1742.94	23325.4	17545.7	15273.9	233.059	537.061	649.125	7.69728	425.014	5.13412
A0A251NXA4;A0A251NXB3	Non-specific lipid-transfer protein OS=Prunus persica OX=3760 GN=PRUPE_6G292600 PE=3 SV=1	GGGAVPPACCN	2	1059.42	8.6762	[9] Carbamidomethyl C|[10] Carbamidomethyl C|[11] Deamidation N	3900.42	5435.05	3704.43	11909.4	15711.5	13897.5	393.899	341.238	243.976	120.351	9.5135	134.319
A0A251NXA4;A0A251NXB3	Non-specific lipid-transfer protein OS=Prunus persica OX=3760 GN=PRUPE_6G292600 PE=3 SV=1	GQVSSSLAPCIPYV	2	1476.7	8.6606	[10] Carbamidomethyl C	590.851	989.404	392.244	1555.9	3666.62	3396.53	3204.48	3940.08	3285.79	13274.7	6.21021	12580
A0A251NXA4;A0A251NXB3	Non-specific lipid-transfer protein OS=Prunus persica OX=3760 GN=PRUPE_6G292600 PE=3 SV=1	KQLSASVPGVNP	3	1195.65	6.9458		487.229	652.252	580.853	302.763	300.294	356.811	0	0	0	0	4216.55	0
A0A251NXA4;A0A251NXB3	Non-specific lipid-transfer protein OS=Prunus persica OX=3760 GN=PRUPE_6G292600 PE=3 SV=1	SSSLAPCIPYVRGGGAVPPACCNGIR	4	2715.29	8.2016	[7] Carbamidomethyl C|[21] Carbamidomethyl C|[22] Carbamidomethyl C	2109.4	2032.14	2249.38	3722.64	4603.73	3859.23	0	0	0	0	99.4669	12.7412
A0A251NXA4;A0A251NXB3	Non-specific lipid-transfer protein OS=Prunus persica OX=3760 GN=PRUPE_6G292600 PE=3 SV=1	AITCGQVSSSLAPCIPYVRGGGAVPPACCN	2	3118.45	8.4433	[4] Carbamidomethyl C|[14] Carbamidomethyl C|[28] Carbamidomethyl C|[29] Carbamidomethyl C	1369.96	1044.14	1572.96	6590.62	6275.2	6296.23	192.722	260.022	334.454	4354.16	0	4236.03
A0A251NXA4;A0A251NXB3	Non-specific lipid-transfer protein OS=Prunus persica OX=3760 GN=PRUPE_6G292600 PE=3 SV=1	SASVPGVNPNNAAALPGKCG	2	1879.92	7.8638	[19] Carbamidomethyl C	1342.05	1104.19	1167.68	3345	3008.04	3174.72	1824.03	1956.52	1799.79	3705.63	0	4047.8
A0A251NXA4;A0A251NXB3	Non-specific lipid-transfer protein OS=Prunus persica OX=3760 GN=PRUPE_6G292600 PE=3 SV=1	KQLSASVPGVNPNNAAALPGKCGVSIPYKISASTNCATYL	5	4198.09	7.4344	[22] Carbamidomethyl C|[25] phosphoryl S|[36] Carbamidomethyl C	0.727358	0	0	77.8169	0	0	1741.28	3037.18	3909.98	1314.28	77.1125	154.141
A0A251NXA4;A0A251NXB3	Non-specific lipid-transfer protein OS=Prunus persica OX=3760 GN=PRUPE_6G292600 PE=3 SV=1	AITCGQVSSSLAPCIPY	2	1902.85	8.0873	[4] Carbamidomethyl C|[8] phosphoryl S|[14] Carbamidomethyl C	2136.34	2722.71	2524.59	5620.95	4352.56	4298.7	0	0	0	0	1409.23	0
A0A251NXA4;A0A251NXB3	Non-specific lipid-transfer protein OS=Prunus persica OX=3760 GN=PRUPE_6G292600 PE=3 SV=1	AQAITCGQVSSSLAPCIPYVRGGGAVPP	2	2812.41	8.0688	[6] Carbamidomethyl C|[16] Carbamidomethyl C	74.6585	70.897	84.0949	4709.38	4033.02	240.317	20.5935	38.074	49.9459	0	70.1333	0
A0A251NXA4;A0A251NXB3	Non-specific lipid-transfer protein OS=Prunus persica OX=3760 GN=PRUPE_6G292600 PE=3 SV=1	GGGAVPPACC	2	944.383	7.5578	[9] Carbamidomethyl C|[10] Carbamidomethyl C	429.483	577.657	517.375	185.186	227.514	3204.9	0	0	0	81.8555	0	54.0243
A0A251NXA4;A0A251NXB3	Non-specific lipid-transfer protein OS=Prunus persica OX=3760 GN=PRUPE_6G292600 PE=3 SV=1	SVPGVNPNNAAALPGK	2	1504.8	8.136		1145.76	1058.85	1105.73	599.645	627.053	629.36	6.77779	10.7148	6.72766	3.51926	39.8704	6.9952
A0A251NXA4;A0A251NXB3	Non-specific lipid-transfer protein OS=Prunus persica OX=3760 GN=PRUPE_6G292600 PE=3 SV=1	QAACNCL	2	835.332	7.8715	[4] Carbamidomethyl C|[6] Carbamidomethyl C	481.119	836.049	534.383	3018.02	3971.04	3610.14	0.0436181	0	0	0	0	0
A0A251NXA4;A0A251NXB3	Non-specific lipid-transfer protein OS=Prunus persica OX=3760 GN=PRUPE_6G292600 PE=3 SV=1	PIAQAITCGQ	2	1057.51	7.4403	[8] Carbamidomethyl C	23.1387	30.8813	21.929	35.4226	25.4751	33.2343	656.613	813.304	854.29	376.377	12.7667	485.497
A0A251NXA4;A0A251NXB3	Non-specific lipid-transfer protein OS=Prunus persica OX=3760 GN=PRUPE_6G292600 PE=3 SV=1	PCIPYVRGGGAVPP	2	1438.74	7.9023	[2] Carbamidomethyl C	628.493	883.479	690.449	533.336	568.719	663.225	0	0	0	0	2051.79	0
A0A251NXA4;A0A251NXB3	Non-specific lipid-transfer protein OS=Prunus persica OX=3760 GN=PRUPE_6G292600 PE=3 SV=1	PGKCGVSIPYKISAST	2	1663.85	7.9561	[4] Carbamidomethyl C	577.811	374.324	450.003	1489.89	1484.22	1397.68	0	0	0	0	939.918	0
A0A251NXA4;A0A251NXB3	Non-specific lipid-transfer protein OS=Prunus persica OX=3760 GN=PRUPE_6G292600 PE=3 SV=1	IPYKISAS	2	877.49	7.7311		0	180.913	241.633	390.905	438.307	471.972	0	0	0	0	0	0
A0A251NXA4;A0A251NXB3	Non-specific lipid-transfer protein OS=Prunus persica OX=3760 GN=PRUPE_6G292600 PE=3 SV=1	NNLARTTPDRQAACNCLKQLS	2	2430.2	7.9313	[14] Carbamidomethyl C|[16] Carbamidomethyl C	203.799	0	40.8142	369.266	755.218	673.648	49.8618	91.4242	0	170.601	0	151.463
A0A251NXA4;A0A251NXB3	Non-specific lipid-transfer protein OS=Prunus persica OX=3760 GN=PRUPE_6G292600 PE=3 SV=1	TCGQVSSSLAPCIPYVRGGGAVP	2	2332.1	8.0159	[2] Carbamidomethyl C|[12] Carbamidomethyl C	0	159.669	232.431	258.551	442.719	489.215	0	0	0	0	1167.05	0
P81402	Non-specific lipid-transfer protein 1 OS=Prunus persica OX=3760 PE=1 SV=1	KISASTNCATVK	2,3	1278.66	9.9272	[8] Carbamidomethyl C	6.7603e+06	6.54167e+06	6.9252e+06	2.1448e+06	2.12323e+06	2.18197e+06	40224.8	41706	39248.3	100388	1.51602e+07	161757
P81402	Non-specific lipid-transfer protein 1 OS=Prunus persica OX=3760 PE=1 SV=1	KISASTNCATVK	2,3	1278.66	10.2523	[8] Carbamidomethyl C	13968.9	18402.4	14788.7	8071.01	8036.07	8054.5	400760	551711	321065	9.14306e+06	29651.3	1.06045e+07
P81402	Non-specific lipid-transfer protein 1 OS=Prunus persica OX=3760 PE=1 SV=1	KISASTNCATVK	3	1278.66	9.3738	[8] Carbamidomethyl C	4065.66	3763.59	3395.99	2118.27	2715.04	2274.06	2.8137e+06	2.71601e+06	2.7613e+06	141732	1164.4	22176.1
P81402	Non-specific lipid-transfer protein 1 OS=Prunus persica OX=3760 PE=1 SV=1	NVNNLAR	2	799.431	9.5341		1.39617e+06	1.34215e+06	1.3811e+06	2.03134e+06	2.00644e+06	1.92402e+06	55611.7	56659	57994.6	564474	845774	631096
P81402	Non-specific lipid-transfer protein 1 OS=Prunus persica OX=3760 PE=1 SV=1	GGGAVPPACCNGIR	2	1384.64	9.9774	[9] Carbamidomethyl C|[10] Carbamidomethyl C	4.98401e+06	4.66668e+06	4.70372e+06	6.82623e+06	6.54521e+06	6.22813e+06	96676.5	99653.8	98413.3	890824	1.14883e+06	956817
P81402	Non-specific lipid-transfer protein 1 OS=Prunus persica OX=3760 PE=1 SV=1	ISASTNCATVK	2	1150.57	10.0626	[7] Carbamidomethyl C	1.13913e+06	1.15576e+06	1.11943e+06	3.50237e+06	3.36465e+06	3.13777e+06	175349	179509	185883	344377	471562	378195
P81402	Non-specific lipid-transfer protein 1 OS=Prunus persica OX=3760 PE=1 SV=1	TTPDRQAACNCLK	2,3	1533.71	9.2843	[9] Carbamidomethyl C|[11] Carbamidomethyl C	1.41608e+06	1.34989e+06	1.43466e+06	1.23318e+06	1.19227e+06	1.23059e+06	46847.8	47030.7	45817.3	208941	647394	234835
P81402	Non-specific lipid-transfer protein 1 OS=Prunus persica OX=3760 PE=1 SV=1	SASVPGVNPNNAAALPGK	2,3	1662.87	10.0922		393373	374340	392872	1.96395e+06	1.90968e+06	2.00284e+06	65372.4	69350.8	71128.7	118420	57045.8	121138
P81402	Non-specific lipid-transfer protein 1 OS=Prunus persica OX=3760 PE=1 SV=1	SASVPGVNPNNAAALPGK	2	1662.86	9.2492		351.389	808.303	440.837	1395.79	827.311	889.784	4832.71	4650.46	5386.16	26458.3	1162.16	26028.8
P81402	Non-specific lipid-transfer protein 1 OS=Prunus persica OX=3760 PE=1 SV=1	VRGGGAVPPACCNGIR	2,3	1639.81	9.8708	[11] Carbamidomethyl C|[12] Carbamidomethyl C	4349.28	6017.64	3950.63	6067.86	7040.27	7676.56	49147	49307.4	48075.9	395454	1363.05	400496
P81402	Non-specific lipid-transfer protein 1 OS=Prunus persica OX=3760 PE=1 SV=1	VRGGGAVPPACCNGIR	2,3	1639.81	9.8732	[11] Carbamidomethyl C|[12] Carbamidomethyl C	965078	932598	1.04714e+06	383736	320736	351183	5846.93	7748.96	9190.73	3003.83	539358	8284.85
P81402	Non-specific lipid-transfer protein 1 OS=Prunus persica OX=3760 PE=1 SV=1	QLSASVPGVNPNNAAALPGK	2,3	1904.01	10.0665		502748	518554	549247	1.68618e+06	1.74713e+06	1.85209e+06	4219.28	4557.84	4132.42	6193.48	136388	8347.4
P81402	Non-specific lipid-transfer protein 1 OS=Prunus persica OX=3760 PE=1 SV=1	QLSASVPGVNPNNAAALPGK	2	1904.01	9.4778		199.065	252.551	84.7682	1057.59	1144.31	1086.92	172.238	229.348	191.139	37333.2	0	37138.1
P81402	Non-specific lipid-transfer protein 1 OS=Prunus persica OX=3760 PE=1 SV=1	GGGAVPPACCNGIRNVNNLAR	2,3	2166.06	9.8688	[9] Carbamidomethyl C|[10] Carbamidomethyl C	7512.42	10575.9	6108.6	11575.3	9430.46	10008.4	186625	183573	183151	707427	2383.23	736770
P81402	Non-specific lipid-transfer protein 1 OS=Prunus persica OX=3760 PE=1 SV=1	GGGAVPPACCNGIRNVNNLAR	3	2166.06	9.4335	[9] Carbamidomethyl C|[10] Carbamidomethyl C	633454	667397	692744	91053.1	88792.2	95853.6	406.638	427.295	502.262	3361.38	877177	5780.27
P81402	Non-specific lipid-transfer protein 1 OS=Prunus persica OX=3760 PE=1 SV=1	LKQLSASVPGV	2	1178.57	7.7099	[3] Deamidation Q|[5] phosphoryl S	161202	161949	157517	395443	377257	358966	59465.5	61138.1	62190.6	76803.3	92043.3	85236.7
P81402	Non-specific lipid-transfer protein 1 OS=Prunus persica OX=3760 PE=1 SV=1	PDRQAACNCLK	2	1331.62	9.5471	[7] Carbamidomethyl C|[9] Carbamidomethyl C	255146	257756	282118	213103	221443	231832	19046	20904.5	20002.6	18570.1	203299	22405.3
P81402	Non-specific lipid-transfer protein 1 OS=Prunus persica OX=3760 PE=1 SV=1	PDRQAACNCLK	3	1331.61	9.5471	[7] Carbamidomethyl C|[9] Carbamidomethyl C	102564	94371.3	104420	60118.7	61750.5	60584.7	8.77391	1.39298	0.561527	598.757	165585	974.922
P81402	Non-specific lipid-transfer protein 1 OS=Prunus persica OX=3760 PE=1 SV=1	PACCNGIR	2	946.4	7.1069	[3] Carbamidomethyl C|[4] Carbamidomethyl C	1967.95	3317.11	3507.18	89899.5	132698	9693.68	54.3578	85.3443	158.031	705.279	1016.35	1700.13
P81402	Non-specific lipid-transfer protein 1 OS=Prunus persica OX=3760 PE=1 SV=1	NCATVK	2	691.333	7.7815	[2] Carbamidomethyl C	48171.1	42638.5	59965	20344.4	20569	23471.6	8.92811	20.4695	17.9919	303.439	120389	986.468
P81402	Non-specific lipid-transfer protein 1 OS=Prunus persica OX=3760 PE=1 SV=1	KQLSASVPGVNPNNAAALPGK	2,3	2032.11	9.0465		24866.8	26217.1	27717.4	143086	146330	154533	609.401	302.821	274.338	6843.49	27046	6914.69
P81402	Non-specific lipid-transfer protein 1 OS=Prunus persica OX=3760 PE=1 SV=1	PYKISAST	2	945.417	8.0011	[5] phosphoryl S	64963.8	60772.2	68356.6	137849	123480	122752	13826.1	13581.7	14996.8	7963.36	9237.87	8836.9
P81402	Non-specific lipid-transfer protein 1 OS=Prunus persica OX=3760 PE=1 SV=1	NAAALPGK	2	740.425	8.7715		8906.25	8502.87	8654.35	25169.9	22662.8	21922.5	30613.3	30900.1	32760.1	14817.1	4560.35	12313.3
P81402	Non-specific lipid-transfer protein 1 OS=Prunus persica OX=3760 PE=1 SV=1	VRGGGAVPPACCN	2	1313.6	9.1206	[11] Carbamidomethyl C|[12] Carbamidomethyl C	57127.4	58661.7	57020.8	70807	68434.8	62266.1	15039.3	15456	15479.5	15821	8675.75	17404.5
P81402	Non-specific lipid-transfer protein 1 OS=Prunus persica OX=3760 PE=1 SV=1	VRGGGAVPPACCNGIRNVNNLAR	3,4	2421.22	8.5082	[11] Carbamidomethyl C|[12] Carbamidomethyl C	1816.77	2033.84	1523.45	1164	1248.59	2049.31	65500.4	63589.6	67496.6	10189.8	1041.61	9963.32
P81402	Non-specific lipid-transfer protein 1 OS=Prunus persica OX=3760 PE=1 SV=1	VRGGGAVPPACCNGIRNVNNLAR	3,4	2421.23	9.2551	[11] Carbamidomethyl C|[12] Carbamidomethyl C	1342.08	2264.4	1375.59	2466.08	1638.22	1554.73	23711.4	26059	21844.3	280469	7787.91	244623
P81402	Non-specific lipid-transfer protein 1 OS=Prunus persica OX=3760 PE=1 SV=1	ITCGQVSSALAPCIPYVRGGGAVPPACCNGIRNVNNLARTTPDRQAACN	4	5255.49	8.3698	[3] Carbamidomethyl C|[13] Carbamidomethyl C|[27] Carbamidomethyl C|[28] Carbamidomethyl C|[45] Deamidation Q|[48] Carbamidomethyl C|[49] Deamidation N	34779.8	39009.1	36216.9	55371.7	70495.6	67706.7	0	0	26.1341	5307.7	367.734	2835.61
P81402	Non-specific lipid-transfer protein 1 OS=Prunus persica OX=3760 PE=1 SV=1	GAVPPACCNGIR	2	1270.6	8.675	[7] Carbamidomethyl C|[8] Carbamidomethyl C	65397.8	65285.1	64519.8	85807.3	81936.4	79496.2	24492	25749.2	26699.6	34555.3	29176	38611.8
P81402	Non-specific lipid-transfer protein 1 OS=Prunus persica OX=3760 PE=1 SV=1	PPACCNGIRNVNNLAR	2	1824.89	8.73	[4] Carbamidomethyl C|[5] Carbamidomethyl C	1413.81	1471.88	989.668	8217.81	7577.71	8081.69	18300.8	19179.3	18990.5	75184.6	209.45	80663.3
P81402	Non-specific lipid-transfer protein 1 OS=Prunus persica OX=3760 PE=1 SV=1	PPACCNGIRNVNNLAR	3	1824.88	8.4817	[4] Carbamidomethyl C|[5] Carbamidomethyl C	29236.6	32320	36217.8	8418.92	8185.8	8702.42	0	3.04668	4.14899	246.557	65789.6	347.136
P81402	Non-specific lipid-transfer protein 1 OS=Prunus persica OX=3760 PE=1 SV=1	PPACCNGIRNVNNLAR	2	1824.89	8.4817	[4] Carbamidomethyl C|[5] Carbamidomethyl C	54936.2	65834.2	70860.5	13225.7	14318.5	15006.8	5428.98	6064.31	6034.69	9473.36	93276	12085
P81402	Non-specific lipid-transfer protein 1 OS=Prunus persica OX=3760 PE=1 SV=1	PACCNGIRNVNNLAR	2	1727.85	8.1834	[3] Carbamidomethyl C|[4] Carbamidomethyl C	66.7665	168.049	20.4158	80.2186	80.7013	184.621	25249.7	26350.6	27282	24238.7	178.419	17421.4
P81402	Non-specific lipid-transfer protein 1 OS=Prunus persica OX=3760 PE=1 SV=1	PACCNGIRNVNNLAR	2	1727.86	7.478	[3] Carbamidomethyl C|[4] Carbamidomethyl C	49115.9	51500.3	56726.7	25566.9	26256.8	26812.1	1794.75	1471.61	1193.31	15135.6	101598	14349.5
P81402	Non-specific lipid-transfer protein 1 OS=Prunus persica OX=3760 PE=1 SV=1	KISASTNC	2	879.411	7.44	[8] Carbamidomethyl C	14752.1	14976.6	14843.8	10425.8	9725.13	9040.39	13484	13127.4	14744.3	720.225	403.416	509.847
P81402	Non-specific lipid-transfer protein 1 OS=Prunus persica OX=3760 PE=1 SV=1	TTPDRQAACNCL	2	1405.61	9.0062	[9] Carbamidomethyl C|[11] Carbamidomethyl C	69667.5	61287.6	63264	99744.6	88508.8	89677.2	23929.6	25320.4	25208.8	38907.3	33700.3	41006
P81402	Non-specific lipid-transfer protein 1 OS=Prunus persica OX=3760 PE=1 SV=1	VRGGGAVPPACCNGIRNVN	3	1966.96	8.7477	[11] Carbamidomethyl C|[12] Carbamidomethyl C	552.681	735.4	502.269	279.49	169.826	133.379	14092.3	13113.8	14002.6	2452.1	346.68	1949.59
P81402	Non-specific lipid-transfer protein 1 OS=Prunus persica OX=3760 PE=1 SV=1	VRGGGAVPPACCNGIRNVN	3	1966.96	9.1348	[11] Carbamidomethyl C|[12] Carbamidomethyl C	618.743	1031.51	675.405	2133.89	3010.96	3250.52	4881.82	5616.26	4708.16	87344.6	1061.71	91229.1
P81402	Non-specific lipid-transfer protein 1 OS=Prunus persica OX=3760 PE=1 SV=1	VRGGGAVPPACCNGIRNVN	3	1966.96	8.6284	[11] Carbamidomethyl C|[12] Carbamidomethyl C	15206.9	15620.5	16946.3	9035.65	8530.22	8974.76	495.559	436.47	327.251	277.454	122343	721.862
P81402	Non-specific lipid-transfer protein 1 OS=Prunus persica OX=3760 PE=1 SV=1	TTPDRQAACNCLKQL	2,3	1774.84	9.2877	[9] Carbamidomethyl C|[11] Carbamidomethyl C	2390.36	2508.06	2116.46	6426.19	5819.07	5821.68	12816.2	13916.4	12939.1	101857	436.859	106987
P81402	Non-specific lipid-transfer protein 1 OS=Prunus persica OX=3760 PE=1 SV=1	SVPGVNPNNAAALPGK	3	1584.76	8.6588	[1] phosphoryl S	33890.1	34051.3	31741	22488.8	22715	23340.1	2541.65	3171.11	3573.68	2728.76	39873.8	5260.19
P81402	Non-specific lipid-transfer protein 1 OS=Prunus persica OX=3760 PE=1 SV=1	GIRNVNNLAR	2,3	1125.62	8.0062		16015.1	16469.5	19796.7	6502.81	5870.61	6241.54	140.105	241.925	1341.03	271.599	53299	1076.23
P81402	Non-specific lipid-transfer protein 1 OS=Prunus persica OX=3760 PE=1 SV=1	PGVNPNNAAALPGK	2	1318.67	9.1812		10549	12631.4	11297.6	33621.7	33620.6	40434.4	14735.1	15633.6	15516.8	24505.1	7673.13	23016.4
P81402	Non-specific lipid-transfer protein 1 OS=Prunus persica OX=3760 PE=1 SV=1	TCGQVSSALAPCIP	3	1459.7	6.9429	[2] Carbamidomethyl C|[12] Carbamidomethyl C	4455.62	4110.19	5533.88	9568.61	7237.24	8376.2	0	0	0	0	11188	0
P81402	Non-specific lipid-transfer protein 1 OS=Prunus persica OX=3760 PE=1 SV=1	GGGAVPPACCNGIRNVN	2,3	1711.79	8.9415	[9] Carbamidomethyl C|[10] Carbamidomethyl C	54481.4	51670	53669.2	36833.5	33554.4	32894.3	8295.68	8722.85	8429.18	24782.4	181679	26572.1
P81402	Non-specific lipid-transfer protein 1 OS=Prunus persica OX=3760 PE=1 SV=1	GGGAVPPACCNGIRNVN	2	1711.79	9.5235	[9] Carbamidomethyl C|[10] Carbamidomethyl C	358.831	163.286	197.291	604.439	469.462	562.603	8098.46	7739.62	7885.61	97404.5	34.3377	96983.3
P81402	Non-specific lipid-transfer protein 1 OS=Prunus persica OX=3760 PE=1 SV=1	GGGAVPPACCNGIRNVN	3	1711.78	8.9415	[9] Carbamidomethyl C|[10] Carbamidomethyl C	691.595	621.522	600.58	3778.73	3691.2	3854.98	8.10696	5.40249	0	10.2494	5785.49	0
P81402	Non-specific lipid-transfer protein 1 OS=Prunus persica OX=3760 PE=1 SV=1	GAVPPACCNGIRNVNNLAR	3	2052.01	7.8625	[7] Carbamidomethyl C|[8] Carbamidomethyl C	21616.2	22853.5	24499.3	5620.95	5378.67	5577.98	697.078	585.351	330.033	906.124	26695.5	868.969
P81402	Non-specific lipid-transfer protein 1 OS=Prunus persica OX=3760 PE=1 SV=1	GGAVPPACCNGIR	2	1327.62	7.7448	[8] Carbamidomethyl C|[9] Carbamidomethyl C	33490.5	31319.7	31085.1	37185.1	35381.1	33953.3	11289	11672.8	11333.8	13354.5	13659.5	13439.8
P81402	Non-specific lipid-transfer protein 1 OS=Prunus persica OX=3760 PE=1 SV=1	AVPPACCNGIR	2	1213.57	6.8988	[6] Carbamidomethyl C|[7] Carbamidomethyl C	24984.6	24932.7	24720.1	33834.1	31645.5	29305.5	17770.7	17695.4	18775.1	23917.6	6008.46	27350.2
P81402	Non-specific lipid-transfer protein 1 OS=Prunus persica OX=3760 PE=1 SV=1	TPDRQAACNCLK	2	1432.66	8.4827	[8] Carbamidomethyl C|[10] Carbamidomethyl C	22636.3	24295.2	24675	15987.6	18433.4	17393.4	311.719	481.41	370.406	1208.77	25407.1	2452.51
P81402	Non-specific lipid-transfer protein 1 OS=Prunus persica OX=3760 PE=1 SV=1	APCIPY	2	719.348	9.1167	[3] Carbamidomethyl C	7399.47	9236.57	7282.96	7095.08	9189.35	9364.89	7142.97	8293.97	7089.91	14579.1	1801.79	16072
P81402	Non-specific lipid-transfer protein 1 OS=Prunus persica OX=3760 PE=1 SV=1	SASTNCATVK	2	1037.48	8.1172	[6] Carbamidomethyl C	7489.01	7731.51	7177.89	12371.5	12221.7	11316	14261.1	14061.8	15621.3	2218.15	1966.17	1787.7
P81402	Non-specific lipid-transfer protein 1 OS=Prunus persica OX=3760 PE=1 SV=1	QLSASVPGVNPNNAAALPG	2	1775.94	7.6771		11804.7	10748.3	10951.6	7680.79	7671.25	7711.23	0	0	0	0	24925	0
P81402	Non-specific lipid-transfer protein 1 OS=Prunus persica OX=3760 PE=1 SV=1	NLARTTPDRQAACNCL	3	1860.88	8.3638	[1] Deamidation N|[13] Carbamidomethyl C|[15] Carbamidomethyl C	14872.3	15017.7	16688.8	18739.5	19030.4	19797.8	601.451	715.762	675.368	212.311	19242.1	710.638
P81402	Non-specific lipid-transfer protein 1 OS=Prunus persica OX=3760 PE=1 SV=1	SVPGVNPN	2	782.405	7.5747		11104.5	11354.3	11010.6	14506.1	14306.3	14650.9	7501.18	8764.27	8417.51	10334.9	12172.1	11582.1
P81402	Non-specific lipid-transfer protein 1 OS=Prunus persica OX=3760 PE=1 SV=1	PNNAAALPGKCG	2	1169.55	7.9424	[2] Deamidation N|[11] Carbamidomethyl C	14851.5	15777.1	15100.3	12678.2	12614.3	12245.4	12086.8	13054.5	12448.2	13247.3	24105.7	13993.7
P81402	Non-specific lipid-transfer protein 1 OS=Prunus persica OX=3760 PE=1 SV=1	DRQAACNCLK	2,3	1234.6	8.0929	[6] Carbamidomethyl C|[8] Carbamidomethyl C	10952.4	10190.8	12343.2	7796.85	8944.91	8666.47	1474.11	1604.3	1877.46	952.137	19581	2045.8
P81402	Non-specific lipid-transfer protein 1 OS=Prunus persica OX=3760 PE=1 SV=1	NCLKQLSASVPGVNPNNA	2	1881.92	8.2866	[2] Carbamidomethyl C	10554.1	8385.22	8814.99	21415.7	19893.4	20125.7	24.1308	6.51968	8.69938	89.41	324.252	3.79494
P81402	Non-specific lipid-transfer protein 1 OS=Prunus persica OX=3760 PE=1 SV=1	SASVPGVNPNNAA	2	1196.58	8.8135		9062.11	11263.5	9807.65	4944.55	4730.08	5234.36	6808.73	6926.19	7295.94	4873.57	8.76032	5287.86
P81402	Non-specific lipid-transfer protein 1 OS=Prunus persica OX=3760 PE=1 SV=1	LKQLSASVPGVNPNNAAALPGK	2	2145.14	7.6425		12384	10586.7	11088.6	2242.47	8118.94	9731.41	22226	14508.8	34178.3	25595.4	72379.4	47809.4
P81402	Non-specific lipid-transfer protein 1 OS=Prunus persica OX=3760 PE=1 SV=1	AAALPGK	2	626.355	6.9301		3295.71	3205.63	3365.31	3874.8	3799.38	3839.77	8543.61	9203.18	9779.02	5056.19	777.822	5327.83
P81402	Non-specific lipid-transfer protein 1 OS=Prunus persica OX=3760 PE=1 SV=1	VPGVNPNNAAALPGK	2	1417.75	7.9602		10248.7	10458.9	9589.01	5131.92	4989.41	6217.93	4140.67	4674.99	4147.44	6535.97	343.638	6981.82
P81402	Non-specific lipid-transfer protein 1 OS=Prunus persica OX=3760 PE=1 SV=1	TPDRQAACNCLKQLS	2	1761.81	7.2739	[8] Carbamidomethyl C|[9] Deamidation N|[10] Carbamidomethyl C	4338.71	3752.02	3615.63	5806.57	5717.05	5738.23	13.1675	25.9859	28.4002	355.231	311.544	344.849
P81402	Non-specific lipid-transfer protein 1 OS=Prunus persica OX=3760 PE=1 SV=1	KISASTNCATVK	2	1359.6	7.4959	[3] phosphoryl S|[7] Deamidation N|[8] Carbamidomethyl C	3753.32	4214.96	2305.31	11921	11917.8	12374.8	1218.97	1017.83	1186.72	195.671	678.857	304.742
P81402	Non-specific lipid-transfer protein 1 OS=Prunus persica OX=3760 PE=1 SV=1	GGGAVPPACCN	2	1059.42	8.6762	[9] Carbamidomethyl C|[10] Carbamidomethyl C|[11] Deamidation N	3900.42	5435.05	3704.43	11909.4	15711.5	13897.5	393.899	341.238	243.976	120.351	9.5135	134.319
P81402	Non-specific lipid-transfer protein 1 OS=Prunus persica OX=3760 PE=1 SV=1	KQLSASVPGVNP	3	1195.65	6.9458		487.229	652.252	580.853	302.763	300.294	356.811	0	0	0	0	4216.55	0
P81402	Non-specific lipid-transfer protein 1 OS=Prunus persica OX=3760 PE=1 SV=1	LPGKCGVHIPYKIS	2	1567.86	7.2251	[5] Carbamidomethyl C	624.147	1903.77	2308.04	14.1857	300.312	286.8	6452.98	7226.31	11928.1	7041.08	12535	9007.15
P81402	Non-specific lipid-transfer protein 1 OS=Prunus persica OX=3760 PE=1 SV=1	SASVPGVNPNNAAALPGKCG	2	1879.92	7.8638	[19] Carbamidomethyl C	1342.05	1104.19	1167.68	3345	3008.04	3174.72	1824.03	1956.52	1799.79	3705.63	0	4047.8
P81402	Non-specific lipid-transfer protein 1 OS=Prunus persica OX=3760 PE=1 SV=1	GGGAVPPACC	2	944.383	7.5578	[9] Carbamidomethyl C|[10] Carbamidomethyl C	429.483	577.657	517.375	185.186	227.514	3204.9	0	0	0	81.8555	0	54.0243
P81402	Non-specific lipid-transfer protein 1 OS=Prunus persica OX=3760 PE=1 SV=1	SVPGVNPNNAAALPGK	2	1504.8	8.136		1145.76	1058.85	1105.73	599.645	627.053	629.36	6.77779	10.7148	6.72766	3.51926	39.8704	6.9952
P81402	Non-specific lipid-transfer protein 1 OS=Prunus persica OX=3760 PE=1 SV=1	QAACNCL	2	835.332	7.8715	[4] Carbamidomethyl C|[6] Carbamidomethyl C	481.119	836.049	534.383	3018.02	3971.04	3610.14	0.0436181	0	0	0	0	0
P81402	Non-specific lipid-transfer protein 1 OS=Prunus persica OX=3760 PE=1 SV=1	PCIPYVRGGGAVPP	2	1438.74	7.9023	[2] Carbamidomethyl C	628.493	883.479	690.449	533.336	568.719	663.225	0	0	0	0	2051.79	0
P81402	Non-specific lipid-transfer protein 1 OS=Prunus persica OX=3760 PE=1 SV=1	PYKISASTNCATVK	2	1538.75	6.8328	[10] Carbamidomethyl C	242.013	563.039	242.724	677.349	710.466	619.17	6590.99	7770.82	7100.49	7792.08	720.043	8061.23
P81402	Non-specific lipid-transfer protein 1 OS=Prunus persica OX=3760 PE=1 SV=1	IPYKISAS	2	877.49	7.7311		0	180.913	241.633	390.905	438.307	471.972	0	0	0	0	0	0
P81402	Non-specific lipid-transfer protein 1 OS=Prunus persica OX=3760 PE=1 SV=1	NNLARTTPDRQAACNCLKQLS	2	2430.2	7.9313	[14] Carbamidomethyl C|[16] Carbamidomethyl C	203.799	0	40.8142	369.266	755.218	673.648	49.8618	91.4242	0	170.601	0	151.463
A0A251NXB7	Non-specific lipid-transfer protein OS=Prunus persica OX=3760 GN=PRUPE_6G292800 PE=3 SV=1	GGGAVPPACCNGIR	2	1384.64	9.9774	[9] Carbamidomethyl C|[10] Carbamidomethyl C	4.98401e+06	4.66668e+06	4.70372e+06	6.82623e+06	6.54521e+06	6.22813e+06	96676.5	99653.8	98413.3	890824	1.14883e+06	956817
A0A251NXB7	Non-specific lipid-transfer protein OS=Prunus persica OX=3760 GN=PRUPE_6G292800 PE=3 SV=1	TTPDRQAACNCLK	2,3	1533.71	9.2843	[9] Carbamidomethyl C|[11] Carbamidomethyl C	1.41608e+06	1.34989e+06	1.43466e+06	1.23318e+06	1.19227e+06	1.23059e+06	46847.8	47030.7	45817.3	208941	647394	234835
A0A251NXB7	Non-specific lipid-transfer protein OS=Prunus persica OX=3760 GN=PRUPE_6G292800 PE=3 SV=1	VRGGGAVPPACCNGIR	2,3	1639.81	9.8708	[11] Carbamidomethyl C|[12] Carbamidomethyl C	4349.28	6017.64	3950.63	6067.86	7040.27	7676.56	49147	49307.4	48075.9	395454	1363.05	400496
A0A251NXB7	Non-specific lipid-transfer protein OS=Prunus persica OX=3760 GN=PRUPE_6G292800 PE=3 SV=1	VRGGGAVPPACCNGIR	2,3	1639.81	9.8732	[11] Carbamidomethyl C|[12] Carbamidomethyl C	965078	932598	1.04714e+06	383736	320736	351183	5846.93	7748.96	9190.73	3003.83	539358	8284.85
A0A251NXB7	Non-specific lipid-transfer protein OS=Prunus persica OX=3760 GN=PRUPE_6G292800 PE=3 SV=1	VALCMVVSVPIAQAITCGQLFSNLA	2,3	2663.35	7.6613	[4] Carbamidomethyl C|[17] Carbamidomethyl C|[19] Deamidation Q|[23] Deamidation N	833100	900704	1.02286e+06	1.07877e+06	1.16578e+06	1.1884e+06	15190.9	13852.4	13550.8	176390	264606	218729
A0A251NXB7	Non-specific lipid-transfer protein OS=Prunus persica OX=3760 GN=PRUPE_6G292800 PE=3 SV=1	KTTPDRQAACN	3	1260.65	6.7739	[10] Carbamidomethyl C	10461.8	11525.9	11427.5	18271.6	22222.6	20262.1	123386	145715	114668	1.28175e+06	6208.46	1.52105e+06
A0A251NXB7	Non-specific lipid-transfer protein OS=Prunus persica OX=3760 GN=PRUPE_6G292800 PE=3 SV=1	PDRQAACNCLK	2	1331.62	9.5471	[7] Carbamidomethyl C|[9] Carbamidomethyl C	255146	257756	282118	213103	221443	231832	19046	20904.5	20002.6	18570.1	203299	22405.3
A0A251NXB7	Non-specific lipid-transfer protein OS=Prunus persica OX=3760 GN=PRUPE_6G292800 PE=3 SV=1	PDRQAACNCLK	3	1331.61	9.5471	[7] Carbamidomethyl C|[9] Carbamidomethyl C	102564	94371.3	104420	60118.7	61750.5	60584.7	8.77391	1.39298	0.561527	598.757	165585	974.922
A0A251NXB7	Non-specific lipid-transfer protein OS=Prunus persica OX=3760 GN=PRUPE_6G292800 PE=3 SV=1	NAAALPGKCGVSIPY	2	1516.76	8.7534	[9] Carbamidomethyl C	73.6419	238.8	36.9702	411.69	226.002	224.259	7324.93	8099.4	7895.75	39002.5	670.949	40869.2
A0A251NXB7	Non-specific lipid-transfer protein OS=Prunus persica OX=3760 GN=PRUPE_6G292800 PE=3 SV=1	NAAALPGKCGVSIPY	2	1516.77	8.8556	[9] Carbamidomethyl C	116363	133437	130451	121795	123611	127658	0	16.1586	3.93945	205.301	77091.2	51.1415
A0A251NXB7	Non-specific lipid-transfer protein OS=Prunus persica OX=3760 GN=PRUPE_6G292800 PE=3 SV=1	PACCNGIR	2	946.4	7.1069	[3] Carbamidomethyl C|[4] Carbamidomethyl C	1967.95	3317.11	3507.18	89899.5	132698	9693.68	54.3578	85.3443	158.031	705.279	1016.35	1700.13
A0A251NXB7	Non-specific lipid-transfer protein OS=Prunus persica OX=3760 GN=PRUPE_6G292800 PE=3 SV=1	ALPGKCGVSIPY	2	1260.65	8.3705	[6] Carbamidomethyl C	83752.3	86218.2	92217.2	28238.7	28753.1	29575.4	64.9821	36.8616	27.1745	23.9186	38136.7	15.9549
A0A251NXB7	Non-specific lipid-transfer protein OS=Prunus persica OX=3760 GN=PRUPE_6G292800 PE=3 SV=1	LALVVALCMVVSVPIAQAITCGQLF	2	2688.44	7.1756	[8] Carbamidomethyl C|[9] Oxidation M|[21] Carbamidomethyl C	125031	70721.5	105528	148331	149452	130418	212.772	450.587	571.527	10.2004	447.306	38.1098
A0A251NXB7	Non-specific lipid-transfer protein OS=Prunus persica OX=3760 GN=PRUPE_6G292800 PE=3 SV=1	PYKISAST	2	945.417	8.0011	[5] phosphoryl S	64963.8	60772.2	68356.6	137849	123480	122752	13826.1	13581.7	14996.8	7963.36	9237.87	8836.9
A0A251NXB7	Non-specific lipid-transfer protein OS=Prunus persica OX=3760 GN=PRUPE_6G292800 PE=3 SV=1	FSNLAPCIPYVR	3	1515.7	8.1604	[2] phosphoryl S|[7] Carbamidomethyl C	55434	51833.2	65392.2	66123.2	66173.9	72040.4	1208.81	1410.59	1443.89	1323.32	52123.6	2305.55
A0A251NXB7	Non-specific lipid-transfer protein OS=Prunus persica OX=3760 GN=PRUPE_6G292800 PE=3 SV=1	KTTPDRQAACNCLK	3,4	1661.8	7.3813	[10] Carbamidomethyl C|[12] Carbamidomethyl C	83417.5	80760	89687.8	124745	102033	109767	107.904	95.4223	119.922	161.258	114637	316.605
A0A251NXB7	Non-specific lipid-transfer protein OS=Prunus persica OX=3760 GN=PRUPE_6G292800 PE=3 SV=1	NAAALPGK	2	740.425	8.7715		8906.25	8502.87	8654.35	25169.9	22662.8	21922.5	30613.3	30900.1	32760.1	14817.1	4560.35	12313.3
A0A251NXB7	Non-specific lipid-transfer protein OS=Prunus persica OX=3760 GN=PRUPE_6G292800 PE=3 SV=1	AAALPGKCGVSIPY	2	1402.72	9.3269	[8] Carbamidomethyl C	446.427	853.106	345.817	1034.17	869.781	1039.71	3636.47	4090.43	3667.48	22236	1201.55	28018.5
A0A251NXB7	Non-specific lipid-transfer protein OS=Prunus persica OX=3760 GN=PRUPE_6G292800 PE=3 SV=1	AAALPGKCGVSIPY	2	1402.72	8.4409	[8] Carbamidomethyl C	38457.2	41757	41592.4	22034.1	23837.3	24060	627.379	580.342	640.763	7256.12	63025.2	7286.38
A0A251NXB7	Non-specific lipid-transfer protein OS=Prunus persica OX=3760 GN=PRUPE_6G292800 PE=3 SV=1	VRGGGAVPPACCN	2	1313.6	9.1206	[11] Carbamidomethyl C|[12] Carbamidomethyl C	57127.4	58661.7	57020.8	70807	68434.8	62266.1	15039.3	15456	15479.5	15821	8675.75	17404.5
A0A251NXB7	Non-specific lipid-transfer protein OS=Prunus persica OX=3760 GN=PRUPE_6G292800 PE=3 SV=1	GAVPPACCNGIR	2	1270.6	8.675	[7] Carbamidomethyl C|[8] Carbamidomethyl C	65397.8	65285.1	64519.8	85807.3	81936.4	79496.2	24492	25749.2	26699.6	34555.3	29176	38611.8
A0A251NXB7	Non-specific lipid-transfer protein OS=Prunus persica OX=3760 GN=PRUPE_6G292800 PE=3 SV=1	LSASIPGVNP	2	1033.49	6.6151	[4] phosphoryl S	30826.6	30833.9	35223.4	20200.4	21299.2	22757	897.758	1153.09	1109.64	2689.86	77253.5	5050.17
A0A251NXB7	Non-specific lipid-transfer protein OS=Prunus persica OX=3760 GN=PRUPE_6G292800 PE=3 SV=1	KISASTNC	2	879.411	7.44	[8] Carbamidomethyl C	14752.1	14976.6	14843.8	10425.8	9725.13	9040.39	13484	13127.4	14744.3	720.225	403.416	509.847
A0A251NXB7	Non-specific lipid-transfer protein OS=Prunus persica OX=3760 GN=PRUPE_6G292800 PE=3 SV=1	TTPDRQAACNCL	2	1405.61	9.0062	[9] Carbamidomethyl C|[11] Carbamidomethyl C	69667.5	61287.6	63264	99744.6	88508.8	89677.2	23929.6	25320.4	25208.8	38907.3	33700.3	41006
A0A251NXB7	Non-specific lipid-transfer protein OS=Prunus persica OX=3760 GN=PRUPE_6G292800 PE=3 SV=1	VRGGGAVPPACCNGIRNVN	3	1966.96	9.1348	[11] Carbamidomethyl C|[12] Carbamidomethyl C	618.743	1031.51	675.405	2133.89	3010.96	3250.52	4881.82	5616.26	4708.16	87344.6	1061.71	91229.1
A0A251NXB7	Non-specific lipid-transfer protein OS=Prunus persica OX=3760 GN=PRUPE_6G292800 PE=3 SV=1	VRGGGAVPPACCNGIRNVN	3	1966.96	8.6284	[11] Carbamidomethyl C|[12] Carbamidomethyl C	15206.9	15620.5	16946.3	9035.65	8530.22	8974.76	495.559	436.47	327.251	277.454	122343	721.862
A0A251NXB7	Non-specific lipid-transfer protein OS=Prunus persica OX=3760 GN=PRUPE_6G292800 PE=3 SV=1	QLSASIPGV	2	950.45	7.645	[3] phosphoryl S	37078.3	37944.4	37197.9	26621.8	24999.4	23408.8	23502.2	22980.9	24880.5	11445.4	6021.2	11900.1
A0A251NXB7	Non-specific lipid-transfer protein OS=Prunus persica OX=3760 GN=PRUPE_6G292800 PE=3 SV=1	TTPDRQAACNCLKQL	2,3	1774.84	9.2877	[9] Carbamidomethyl C|[11] Carbamidomethyl C	2390.36	2508.06	2116.46	6426.19	5819.07	5821.68	12816.2	13916.4	12939.1	101857	436.859	106987
A0A251NXB7	Non-specific lipid-transfer protein OS=Prunus persica OX=3760 GN=PRUPE_6G292800 PE=3 SV=1	KTTPDRQAACNCLKQL	4	1902.94	7.3807	[10] Carbamidomethyl C|[12] Carbamidomethyl C	12253.3	12236.1	13759.5	16460.4	14478.3	15533.7	0	0	0	24.3842	56492.3	148.411
A0A251NXB7	Non-specific lipid-transfer protein OS=Prunus persica OX=3760 GN=PRUPE_6G292800 PE=3 SV=1	PGVNPNNAAALPGK	2	1318.67	9.1812		10549	12631.4	11297.6	33621.7	33620.6	40434.4	14735.1	15633.6	15516.8	24505.1	7673.13	23016.4
A0A251NXB7	Non-specific lipid-transfer protein OS=Prunus persica OX=3760 GN=PRUPE_6G292800 PE=3 SV=1	SNLAPCIPYVRGGG	3	1459.7	6.993	[6] Carbamidomethyl C	4455.62	4110.19	5533.88	9568.61	7237.24	8376.2	0	0	0	0	11188	0
A0A251NXB7	Non-specific lipid-transfer protein OS=Prunus persica OX=3760 GN=PRUPE_6G292800 PE=3 SV=1	GGGAVPPACCNGIRNVN	2,3	1711.79	8.9415	[9] Carbamidomethyl C|[10] Carbamidomethyl C	54481.4	51670	53669.2	36833.5	33554.4	32894.3	8295.68	8722.85	8429.18	24782.4	181679	26572.1
A0A251NXB7	Non-specific lipid-transfer protein OS=Prunus persica OX=3760 GN=PRUPE_6G292800 PE=3 SV=1	GGGAVPPACCNGIRNVN	2	1711.79	9.5235	[9] Carbamidomethyl C|[10] Carbamidomethyl C	358.831	163.286	197.291	604.439	469.462	562.603	8098.46	7739.62	7885.61	97404.5	34.3377	96983.3
A0A251NXB7	Non-specific lipid-transfer protein OS=Prunus persica OX=3760 GN=PRUPE_6G292800 PE=3 SV=1	GGGAVPPACCNGIRNVN	3	1711.78	8.9415	[9] Carbamidomethyl C|[10] Carbamidomethyl C	691.595	621.522	600.58	3778.73	3691.2	3854.98	8.10696	5.40249	0	10.2494	5785.49	0
A0A251NXB7	Non-specific lipid-transfer protein OS=Prunus persica OX=3760 GN=PRUPE_6G292800 PE=3 SV=1	CGVSIPY	2	794.365	9.6263	[1] Carbamidomethyl C	4903.24	6050.95	5111.4	14826.5	13919.4	15883.9	27.9962	85.5389	61.1202	1024.2	2185.08	3401.7
A0A251NXB7	Non-specific lipid-transfer protein OS=Prunus persica OX=3760 GN=PRUPE_6G292800 PE=3 SV=1	VNPNNAAALPGKCGVSIPY	2	1940.96	8.2162	[13] Carbamidomethyl C	29164.6	30650.4	32639.9	20306.8	21791.2	20733.9	1007.4	995.618	1198.45	1764.2	37880.7	2884.02
A0A251NXB7	Non-specific lipid-transfer protein OS=Prunus persica OX=3760 GN=PRUPE_6G292800 PE=3 SV=1	GGAVPPACCNGIR	2	1327.62	7.7448	[8] Carbamidomethyl C|[9] Carbamidomethyl C	33490.5	31319.7	31085.1	37185.1	35381.1	33953.3	11289	11672.8	11333.8	13354.5	13659.5	13439.8
A0A251NXB7	Non-specific lipid-transfer protein OS=Prunus persica OX=3760 GN=PRUPE_6G292800 PE=3 SV=1	LSASIPGVNP	2	1033.49	7.293	[2] phosphoryl S	3310.51	3562.18	3356.41	2740.34	2642.95	2069.37	12202.9	13305.9	11644.3	33400.7	2511.14	35550.6
A0A251NXB7	Non-specific lipid-transfer protein OS=Prunus persica OX=3760 GN=PRUPE_6G292800 PE=3 SV=1	AVPPACCNGIR	2	1213.57	6.8988	[6] Carbamidomethyl C|[7] Carbamidomethyl C	24984.6	24932.7	24720.1	33834.1	31645.5	29305.5	17770.7	17695.4	18775.1	23917.6	6008.46	27350.2
A0A251NXB7	Non-specific lipid-transfer protein OS=Prunus persica OX=3760 GN=PRUPE_6G292800 PE=3 SV=1	TPDRQAACNCLK	2	1432.66	8.4827	[8] Carbamidomethyl C|[10] Carbamidomethyl C	22636.3	24295.2	24675	15987.6	18433.4	17393.4	311.719	481.41	370.406	1208.77	25407.1	2452.51
A0A251NXB7	Non-specific lipid-transfer protein OS=Prunus persica OX=3760 GN=PRUPE_6G292800 PE=3 SV=1	APCIPY	2	719.348	9.1167	[3] Carbamidomethyl C	7399.47	9236.57	7282.96	7095.08	9189.35	9364.89	7142.97	8293.97	7089.91	14579.1	1801.79	16072
A0A251NXB7	Non-specific lipid-transfer protein OS=Prunus persica OX=3760 GN=PRUPE_6G292800 PE=3 SV=1	QAITCGQLF	2	1037.48	7.2865	[5] Carbamidomethyl C|[7] Deamidation Q	7489.01	7731.51	7177.89	12371.5	12221.7	11316	14261.1	14061.8	15621.3	2218.15	1966.17	1787.7
A0A251NXB7	Non-specific lipid-transfer protein OS=Prunus persica OX=3760 GN=PRUPE_6G292800 PE=3 SV=1	PNNAAALPGKCGVSIPY	2	1727.87	8.9146	[11] Carbamidomethyl C	1207.85	1551.76	1701.13	1673.84	930.06	1337.73	7330.85	7750.33	6532.69	42114.5	1253.86	57331.5
A0A251NXB7	Non-specific lipid-transfer protein OS=Prunus persica OX=3760 GN=PRUPE_6G292800 PE=3 SV=1	YSAMTKL	2	812.422	7.2957		19176.1	19508.1	18894.4	13900.6	14302.2	15125.5	24622.5	26436.2	25604.3	29240.1	18506	33629.1
A0A251NXB7	Non-specific lipid-transfer protein OS=Prunus persica OX=3760 GN=PRUPE_6G292800 PE=3 SV=1	LSASIPGVNP	2,3	953.532	7.0425		3703.64	3989.01	3626.18	2894.6	3377.86	3741.89	16838.7	18336.1	17633.2	16925.5	8460.98	18650.7
A0A251NXB7	Non-specific lipid-transfer protein OS=Prunus persica OX=3760 GN=PRUPE_6G292800 PE=3 SV=1	PNNAAALPGKCG	2	1169.55	7.9424	[2] Deamidation N|[11] Carbamidomethyl C	14851.5	15777.1	15100.3	12678.2	12614.3	12245.4	12086.8	13054.5	12448.2	13247.3	24105.7	13993.7
A0A251NXB7	Non-specific lipid-transfer protein OS=Prunus persica OX=3760 GN=PRUPE_6G292800 PE=3 SV=1	DRQAACNCLK	2,3	1234.6	8.0929	[6] Carbamidomethyl C|[8] Carbamidomethyl C	10952.4	10190.8	12343.2	7796.85	8944.91	8666.47	1474.11	1604.3	1877.46	952.137	19581	2045.8
A0A251NXB7	Non-specific lipid-transfer protein OS=Prunus persica OX=3760 GN=PRUPE_6G292800 PE=3 SV=1	LALVVALCMVVSVPIAQAITCGQLF	2	2672.45	6.9428	[8] Carbamidomethyl C|[21] Carbamidomethyl C	939.259	58.0655	16.9815	241.684	1371.36	1511.92	12996.6	8498.93	21892.9	629.78	7099.65	4168.44
A0A251NXB7	Non-specific lipid-transfer protein OS=Prunus persica OX=3760 GN=PRUPE_6G292800 PE=3 SV=1	LALVVALCMVVSVPIAQAITCGQLF	2	2672.45	7.5149	[8] Carbamidomethyl C|[21] Carbamidomethyl C	23434.3	39274.2	37852.4	12498.8	22122.3	21226.6	40059.9	33196.2	31918.4	41066.4	42633.9	35867.4
A0A251NXB7	Non-specific lipid-transfer protein OS=Prunus persica OX=3760 GN=PRUPE_6G292800 PE=3 SV=1	GVNPNNAAALPGKCGVSIPY	2	1997.99	7.938	[14] Carbamidomethyl C	13426.9	14515.5	15074.6	9093.01	9316.65	9457.29	2607.33	2074.42	1664.84	1110.48	12757.7	707.333
A0A251NXB7	Non-specific lipid-transfer protein OS=Prunus persica OX=3760 GN=PRUPE_6G292800 PE=3 SV=1	GAVPPACCNGIRNVNNLAKTTPDRQA	4,5	2794.35	8.3748	[7] Carbamidomethyl C|[8] Carbamidomethyl C|[25] Deamidation Q	795.932	1528.57	982.647	1671.57	694.16	1035.79	2116.21	2614.27	2234.5	56320.3	938.639	53768.1
A0A251NXB7	Non-specific lipid-transfer protein OS=Prunus persica OX=3760 GN=PRUPE_6G292800 PE=3 SV=1	GAVPPACCNGIRNVNNLAKTTPDRQA	5	2794.36	8.2065	[7] Carbamidomethyl C|[8] Carbamidomethyl C|[25] Deamidation Q	809.239	1028.73	1146.84	0	0	0	0	0	0	0	8469.34	0
A0A251NXB7	Non-specific lipid-transfer protein OS=Prunus persica OX=3760 GN=PRUPE_6G292800 PE=3 SV=1	SNLAPCI	2,3	853.349	7.4998	[1] phosphoryl S|[6] Carbamidomethyl C	6944.4	6044.16	5530.38	6235.41	5598.53	4308.34	2603.25	3063.24	2654.49	3097.48	381.554	1628.2
A0A251NXB7	Non-specific lipid-transfer protein OS=Prunus persica OX=3760 GN=PRUPE_6G292800 PE=3 SV=1	CMVVSVPIAQAITCGQ	2	1733.81	8.5422	[1] Carbamidomethyl C|[14] Carbamidomethyl C|[16] Deamidation Q	8303.27	8784.52	10332.2	12445.8	13151.6	14272.8	9.88379	19.0873	59.2529	549.56	12610.9	548.153
A0A251NXB7	Non-specific lipid-transfer protein OS=Prunus persica OX=3760 GN=PRUPE_6G292800 PE=3 SV=1	AAALPGK	2	626.355	6.9301		3295.71	3205.63	3365.31	3874.8	3799.38	3839.77	8543.61	9203.18	9779.02	5056.19	777.822	5327.83
A0A251NXB7	Non-specific lipid-transfer protein OS=Prunus persica OX=3760 GN=PRUPE_6G292800 PE=3 SV=1	TPDRQAACNCLKQLS	2	1761.81	7.2739	[8] Carbamidomethyl C|[9] Deamidation N|[10] Carbamidomethyl C	4338.71	3752.02	3615.63	5806.57	5717.05	5738.23	13.1675	25.9859	28.4002	355.231	311.544	344.849
A0A251NXB7	Non-specific lipid-transfer protein OS=Prunus persica OX=3760 GN=PRUPE_6G292800 PE=3 SV=1	GGGAVPPACCN	2	1059.42	8.6762	[9] Carbamidomethyl C|[10] Carbamidomethyl C|[11] Deamidation N	3900.42	5435.05	3704.43	11909.4	15711.5	13897.5	393.899	341.238	243.976	120.351	9.5135	134.319
A0A251NXB7	Non-specific lipid-transfer protein OS=Prunus persica OX=3760 GN=PRUPE_6G292800 PE=3 SV=1	LALVVALCMVVSVPIAQAITCGQLF	3	2768.38	7.6389	[8] Carbamidomethyl C|[9] Oxidation M|[12] phosphoryl S|[21] Carbamidomethyl C	1169.87	1337.41	1740.85	4140.16	4063.67	4162.37	6.24376	0	0	0	13.0486	0
A0A251NXB7	Non-specific lipid-transfer protein OS=Prunus persica OX=3760 GN=PRUPE_6G292800 PE=3 SV=1	GQLFSNLAPCI	2	1218.59	7.1913	[10] Carbamidomethyl C	312.041	402.054	228.538	792.269	553.355	738.636	629.878	733.258	597.252	607.675	0	675.766
A0A251NXB7	Non-specific lipid-transfer protein OS=Prunus persica OX=3760 GN=PRUPE_6G292800 PE=3 SV=1	GGGAVPPACC	2	944.383	7.5578	[9] Carbamidomethyl C|[10] Carbamidomethyl C	429.483	577.657	517.375	185.186	227.514	3204.9	0	0	0	81.8555	0	54.0243
A0A251NXB7	Non-specific lipid-transfer protein OS=Prunus persica OX=3760 GN=PRUPE_6G292800 PE=3 SV=1	QAACNCL	2	835.332	7.8715	[4] Carbamidomethyl C|[6] Carbamidomethyl C	481.119	836.049	534.383	3018.02	3971.04	3610.14	0.0436181	0	0	0	0	0
A0A251NXB7	Non-specific lipid-transfer protein OS=Prunus persica OX=3760 GN=PRUPE_6G292800 PE=3 SV=1	PCIPYVRGGGAVPP	2	1438.74	7.9023	[2] Carbamidomethyl C	628.493	883.479	690.449	533.336	568.719	663.225	0	0	0	0	2051.79	0
A0A251NXB7	Non-specific lipid-transfer protein OS=Prunus persica OX=3760 GN=PRUPE_6G292800 PE=3 SV=1	PGKCGVSIPYKISAST	2	1663.85	7.9561	[4] Carbamidomethyl C	577.811	374.324	450.003	1489.89	1484.22	1397.68	0	0	0	0	939.918	0
A0A251NXB7	Non-specific lipid-transfer protein OS=Prunus persica OX=3760 GN=PRUPE_6G292800 PE=3 SV=1	IPYKISAS	2	877.49	7.7311		0	180.913	241.633	390.905	438.307	471.972	0	0	0	0	0	0
A0A251NXB7	Non-specific lipid-transfer protein OS=Prunus persica OX=3760 GN=PRUPE_6G292800 PE=3 SV=1	ISASTNCKTV	2	1080.51	6.9646	[6] Deamidation N|[7] Carbamidomethyl C	284.742	497.853	366.095	262.745	312.994	260.209	0	3.59367	0	0	159.605	0
A0A251NXB7	Non-specific lipid-transfer protein OS=Prunus persica OX=3760 GN=PRUPE_6G292800 PE=3 SV=1	SASIPGVNPNNA	2	1141.53	6.8943	[10] Deamidation N|[11] Deamidation N	117.585	211.866	120.057	74.5375	113.528	871.645	0	9.16929	34.2261	37.9961	112.645	0
Q8H2B2	Non-specific lipid-transfer protein (Fragment) OS=Prunus persica OX=3760 GN=LTP1 PE=2 SV=1	NVNNLAR	2	799.431	9.5341		1.39617e+06	1.34215e+06	1.3811e+06	2.03134e+06	2.00644e+06	1.92402e+06	55611.7	56659	57994.6	564474	845774	631096
Q8H2B2	Non-specific lipid-transfer protein (Fragment) OS=Prunus persica OX=3760 GN=LTP1 PE=2 SV=1	TTPDRQAACNCLK	3	1533.7	9.2843	[9] Carbamidomethyl C|[11] Carbamidomethyl C	994843	976131	1.03766e+06	888945	887787	919806	43255.4	43188.3	42178.2	201381	451483	224420
Q8H2B2	Non-specific lipid-transfer protein (Fragment) OS=Prunus persica OX=3760 GN=LTP1 PE=2 SV=1	SASVPGVNPNNAAALPGK	2,3	1662.87	10.0922		393373	374340	392872	1.96395e+06	1.90968e+06	2.00284e+06	65372.4	69350.8	71128.7	118420	57045.8	121138
Q8H2B2	Non-specific lipid-transfer protein (Fragment) OS=Prunus persica OX=3760 GN=LTP1 PE=2 SV=1	QLSASVPGVNPNNAAALPGK	2,3	1904.01	10.0665		502748	518554	549247	1.68618e+06	1.74713e+06	1.85209e+06	4219.28	4557.84	4132.42	6193.48	136388	8347.4
Q8H2B2	Non-specific lipid-transfer protein (Fragment) OS=Prunus persica OX=3760 GN=LTP1 PE=2 SV=1	ITCGQVSSNLAPCIPY	2	1779.82	8.6998	[3] Carbamidomethyl C|[5] Deamidation Q|[13] Carbamidomethyl C	489235	487276	528149	629318	625864	641082	7926.62	8613.25	9388.39	148437	225260	153273
Q8H2B2	Non-specific lipid-transfer protein (Fragment) OS=Prunus persica OX=3760 GN=LTP1 PE=2 SV=1	LKQLSASVPGV	2	1178.57	7.7099	[3] Deamidation Q|[5] phosphoryl S	161202	161949	157517	395443	377257	358966	59465.5	61138.1	62190.6	76803.3	92043.3	85236.7
Q8H2B2	Non-specific lipid-transfer protein (Fragment) OS=Prunus persica OX=3760 GN=LTP1 PE=2 SV=1	PDRQAACNCLK	2	1331.62	9.5471	[7] Carbamidomethyl C|[9] Carbamidomethyl C	255146	257756	282118	213103	221443	231832	19046	20904.5	20002.6	18570.1	203299	22405.3
Q8H2B2	Non-specific lipid-transfer protein (Fragment) OS=Prunus persica OX=3760 GN=LTP1 PE=2 SV=1	PDRQAACNCLK	3	1331.61	9.5471	[7] Carbamidomethyl C|[9] Carbamidomethyl C	102564	94371.3	104420	60118.7	61750.5	60584.7	8.77391	1.39298	0.561527	598.757	165585	974.922
Q8H2B2	Non-specific lipid-transfer protein (Fragment) OS=Prunus persica OX=3760 GN=LTP1 PE=2 SV=1	PACCNGIR	2	946.4	7.1069	[3] Carbamidomethyl C|[4] Carbamidomethyl C	1967.95	3317.11	3507.18	89899.5	132698	9693.68	54.3578	85.3443	158.031	705.279	1016.35	1700.13
Q8H2B2	Non-specific lipid-transfer protein (Fragment) OS=Prunus persica OX=3760 GN=LTP1 PE=2 SV=1	KQLSASVPGVNPNNAAALPGK	2,3	2032.11	9.0465		24866.8	26217.1	27717.4	143086	146330	154533	609.401	302.821	274.338	6843.49	27046	6914.69
Q8H2B2	Non-specific lipid-transfer protein (Fragment) OS=Prunus persica OX=3760 GN=LTP1 PE=2 SV=1	PYKISAST	2	945.417	8.0011	[5] phosphoryl S	64963.8	60772.2	68356.6	137849	123480	122752	13826.1	13581.7	14996.8	7963.36	9237.87	8836.9
Q8H2B2	Non-specific lipid-transfer protein (Fragment) OS=Prunus persica OX=3760 GN=LTP1 PE=2 SV=1	ITCGQVSSNLAPCIPYVR	2,3	2034.99	8.233	[3] Carbamidomethyl C|[9] Deamidation N|[13] Carbamidomethyl C	227549	219616	221706	42821.6	40466.7	41601.9	253.467	440.377	510.314	2973.31	214488	2480.44
Q8H2B2	Non-specific lipid-transfer protein (Fragment) OS=Prunus persica OX=3760 GN=LTP1 PE=2 SV=1	NAAALPGK	2	740.425	8.7715		8906.25	8502.87	8654.35	25169.9	22662.8	21922.5	30613.3	30900.1	32760.1	14817.1	4560.35	12313.3
Q8H2B2	Non-specific lipid-transfer protein (Fragment) OS=Prunus persica OX=3760 GN=LTP1 PE=2 SV=1	GAVPPACCNGIR	2	1270.6	8.675	[7] Carbamidomethyl C|[8] Carbamidomethyl C	65397.8	65285.1	64519.8	85807.3	81936.4	79496.2	24492	25749.2	26699.6	34555.3	29176	38611.8
Q8H2B2	Non-specific lipid-transfer protein (Fragment) OS=Prunus persica OX=3760 GN=LTP1 PE=2 SV=1	PPACCNGIRNVNNLAR	3	1824.88	8.0863	[4] Carbamidomethyl C|[5] Carbamidomethyl C	29236.6	32320	36217.8	8418.92	8185.8	8702.42	0	3.04668	4.14899	246.557	65789.6	347.136
Q8H2B2	Non-specific lipid-transfer protein (Fragment) OS=Prunus persica OX=3760 GN=LTP1 PE=2 SV=1	PPACCNGIRNVNNLAR	2	1824.89	8.0863	[4] Carbamidomethyl C|[5] Carbamidomethyl C	54936.2	65834.2	70860.5	13225.7	14318.5	15006.8	5428.98	6064.31	6034.69	9473.36	93276	12085
Q8H2B2	Non-specific lipid-transfer protein (Fragment) OS=Prunus persica OX=3760 GN=LTP1 PE=2 SV=1	PACCNGIRNVNNLAR	2	1727.86	7.478	[3] Carbamidomethyl C|[4] Carbamidomethyl C	49115.9	51500.3	56726.7	25566.9	26256.8	26812.1	1794.75	1471.61	1193.31	15135.6	101598	14349.5
Q8H2B2	Non-specific lipid-transfer protein (Fragment) OS=Prunus persica OX=3760 GN=LTP1 PE=2 SV=1	KISASTNC	2	879.411	7.44	[8] Carbamidomethyl C	14752.1	14976.6	14843.8	10425.8	9725.13	9040.39	13484	13127.4	14744.3	720.225	403.416	509.847
Q8H2B2	Non-specific lipid-transfer protein (Fragment) OS=Prunus persica OX=3760 GN=LTP1 PE=2 SV=1	TTPDRQAACNCL	2	1405.61	9.0062	[9] Carbamidomethyl C|[11] Carbamidomethyl C	69667.5	61287.6	63264	99744.6	88508.8	89677.2	23929.6	25320.4	25208.8	38907.3	33700.3	41006
Q8H2B2	Non-specific lipid-transfer protein (Fragment) OS=Prunus persica OX=3760 GN=LTP1 PE=2 SV=1	SVPGVNPNNAAALPGK	3	1584.76	8.6588	[1] phosphoryl S	33890.1	34051.3	31741	22488.8	22715	23340.1	2541.65	3171.11	3573.68	2728.76	39873.8	5260.19
Q8H2B2	Non-specific lipid-transfer protein (Fragment) OS=Prunus persica OX=3760 GN=LTP1 PE=2 SV=1	GIRNVNNLAR	2,3	1125.62	7.6902		16015.1	16469.5	19796.7	6502.81	5870.61	6241.54	140.105	241.925	1341.03	271.599	53299	1076.23
Q8H2B2	Non-specific lipid-transfer protein (Fragment) OS=Prunus persica OX=3760 GN=LTP1 PE=2 SV=1	PGVNPNNAAALPGK	2	1318.67	9.1812		10549	12631.4	11297.6	33621.7	33620.6	40434.4	14735.1	15633.6	15516.8	24505.1	7673.13	23016.4
Q8H2B2	Non-specific lipid-transfer protein (Fragment) OS=Prunus persica OX=3760 GN=LTP1 PE=2 SV=1	GAVPPACCNGIRNVNNLAR	3	2052.01	7.8625	[7] Carbamidomethyl C|[8] Carbamidomethyl C	21616.2	22853.5	24499.3	5620.95	5378.67	5577.98	697.078	585.351	330.033	906.124	26695.5	868.969
Q8H2B2	Non-specific lipid-transfer protein (Fragment) OS=Prunus persica OX=3760 GN=LTP1 PE=2 SV=1	GGAVPPACCNGIR	2	1327.62	7.7448	[8] Carbamidomethyl C|[9] Carbamidomethyl C	33490.5	31319.7	31085.1	37185.1	35381.1	33953.3	11289	11672.8	11333.8	13354.5	13659.5	13439.8
Q8H2B2	Non-specific lipid-transfer protein (Fragment) OS=Prunus persica OX=3760 GN=LTP1 PE=2 SV=1	AVPPACCNGIR	2	1213.57	6.8988	[6] Carbamidomethyl C|[7] Carbamidomethyl C	24984.6	24932.7	24720.1	33834.1	31645.5	29305.5	17770.7	17695.4	18775.1	23917.6	6008.46	27350.2
Q8H2B2	Non-specific lipid-transfer protein (Fragment) OS=Prunus persica OX=3760 GN=LTP1 PE=2 SV=1	TPDRQAACNCLK	2	1432.66	8.4827	[8] Carbamidomethyl C|[10] Carbamidomethyl C	22636.3	24295.2	24675	15987.6	18433.4	17393.4	311.719	481.41	370.406	1208.77	25407.1	2452.51
Q8H2B2	Non-specific lipid-transfer protein (Fragment) OS=Prunus persica OX=3760 GN=LTP1 PE=2 SV=1	APCIPY	2	719.348	9.1167	[3] Carbamidomethyl C	7399.47	9236.57	7282.96	7095.08	9189.35	9364.89	7142.97	8293.97	7089.91	14579.1	1801.79	16072
Q8H2B2	Non-specific lipid-transfer protein (Fragment) OS=Prunus persica OX=3760 GN=LTP1 PE=2 SV=1	NLARTTPDRQAACNCL	3	1860.88	8.3638	[1] Deamidation N|[13] Carbamidomethyl C|[15] Carbamidomethyl C	14872.3	15017.7	16688.8	18739.5	19030.4	19797.8	601.451	715.762	675.368	212.311	19242.1	710.638
Q8H2B2	Non-specific lipid-transfer protein (Fragment) OS=Prunus persica OX=3760 GN=LTP1 PE=2 SV=1	SVPGVNPN	2	782.405	7.5747		11104.5	11354.3	11010.6	14506.1	14306.3	14650.9	7501.18	8764.27	8417.51	10334.9	12172.1	11582.1
Q8H2B2	Non-specific lipid-transfer protein (Fragment) OS=Prunus persica OX=3760 GN=LTP1 PE=2 SV=1	PNNAAALPGKCG	2	1169.55	7.9424	[2] Deamidation N|[11] Carbamidomethyl C	14851.5	15777.1	15100.3	12678.2	12614.3	12245.4	12086.8	13054.5	12448.2	13247.3	24105.7	13993.7
Q8H2B2	Non-specific lipid-transfer protein (Fragment) OS=Prunus persica OX=3760 GN=LTP1 PE=2 SV=1	DRQAACNCLK	2,3	1234.6	8.0929	[6] Carbamidomethyl C|[8] Carbamidomethyl C	10952.4	10190.8	12343.2	7796.85	8944.91	8666.47	1474.11	1604.3	1877.46	952.137	19581	2045.8
Q8H2B2	Non-specific lipid-transfer protein (Fragment) OS=Prunus persica OX=3760 GN=LTP1 PE=2 SV=1	RVGGAVPPAC	2	982.497	7.2401	[10] Carbamidomethyl C	2603.01	3710.5	4854.44	2606.05	3154.93	3579.14	4494.95	5490.62	4701.49	5876.58	7182.73	5941.88
Q8H2B2	Non-specific lipid-transfer protein (Fragment) OS=Prunus persica OX=3760 GN=LTP1 PE=2 SV=1	NCLKQLSASVPGVNPNNA	2	1881.92	8.2866	[2] Carbamidomethyl C	10554.1	8385.22	8814.99	21415.7	19893.4	20125.7	24.1308	6.51968	8.69938	89.41	324.252	3.79494
Q8H2B2	Non-specific lipid-transfer protein (Fragment) OS=Prunus persica OX=3760 GN=LTP1 PE=2 SV=1	SNLAPCI	2,3	853.349	7.4998	[1] phosphoryl S|[6] Carbamidomethyl C	6944.4	6044.16	5530.38	6235.41	5598.53	4308.34	2603.25	3063.24	2654.49	3097.48	381.554	1628.2
Q8H2B2	Non-specific lipid-transfer protein (Fragment) OS=Prunus persica OX=3760 GN=LTP1 PE=2 SV=1	SASVPGVNPNNAA	2	1196.58	8.8135		9062.11	11263.5	9807.65	4944.55	4730.08	5234.36	6808.73	6926.19	7295.94	4873.57	8.76032	5287.86
Q8H2B2	Non-specific lipid-transfer protein (Fragment) OS=Prunus persica OX=3760 GN=LTP1 PE=2 SV=1	AAALPGK	2	626.355	6.9301		3295.71	3205.63	3365.31	3874.8	3799.38	3839.77	8543.61	9203.18	9779.02	5056.19	777.822	5327.83
Q8H2B2	Non-specific lipid-transfer protein (Fragment) OS=Prunus persica OX=3760 GN=LTP1 PE=2 SV=1	VPGVNPNNAAALPGK	2	1417.75	7.9602		10248.7	10458.9	9589.01	5131.92	4989.41	6217.93	4140.67	4674.99	4147.44	6535.97	343.638	6981.82
Q8H2B2	Non-specific lipid-transfer protein (Fragment) OS=Prunus persica OX=3760 GN=LTP1 PE=2 SV=1	TPDRQAACNCLKQLS	2	1761.81	7.2739	[8] Carbamidomethyl C|[9] Deamidation N|[10] Carbamidomethyl C	4338.71	3752.02	3615.63	5806.57	5717.05	5738.23	13.1675	25.9859	28.4002	355.231	311.544	344.849
Q8H2B2	Non-specific lipid-transfer protein (Fragment) OS=Prunus persica OX=3760 GN=LTP1 PE=2 SV=1	KQLSASVPGVNP	3	1195.65	6.9458		487.229	652.252	580.853	302.763	300.294	356.811	0	0	0	0	4216.55	0
Q8H2B2	Non-specific lipid-transfer protein (Fragment) OS=Prunus persica OX=3760 GN=LTP1 PE=2 SV=1	SASVPGVNPNNAAALPGKCG	2	1879.92	7.8638	[19] Carbamidomethyl C	1342.05	1104.19	1167.68	3345	3008.04	3174.72	1824.03	1956.52	1799.79	3705.63	0	4047.8
Q8H2B2	Non-specific lipid-transfer protein (Fragment) OS=Prunus persica OX=3760 GN=LTP1 PE=2 SV=1	VGGAVPPACCN	2	1100.51	7.266	[9] Carbamidomethyl C|[10] Carbamidomethyl C	2224.71	2872.07	2932.84	1803.02	1440.44	1779.3	0	0	0	44.6066	7983.62	215.317
Q8H2B2	Non-specific lipid-transfer protein (Fragment) OS=Prunus persica OX=3760 GN=LTP1 PE=2 SV=1	SVPGVNPNNAAALPGK	2	1504.8	8.136		1145.76	1058.85	1105.73	599.645	627.053	629.36	6.77779	10.7148	6.72766	3.51926	39.8704	6.9952
Q8H2B2	Non-specific lipid-transfer protein (Fragment) OS=Prunus persica OX=3760 GN=LTP1 PE=2 SV=1	QAACNCL	2	835.332	7.8715	[4] Carbamidomethyl C|[6] Carbamidomethyl C	481.119	836.049	534.383	3018.02	3971.04	3610.14	0.0436181	0	0	0	0	0
Q8H2B2	Non-specific lipid-transfer protein (Fragment) OS=Prunus persica OX=3760 GN=LTP1 PE=2 SV=1	IPYKISAS	2	877.49	7.7311		0	180.913	241.633	390.905	438.307	471.972	0	0	0	0	0	0
Q8H2B2	Non-specific lipid-transfer protein (Fragment) OS=Prunus persica OX=3760 GN=LTP1 PE=2 SV=1	NNLARTTPDRQAACNCLKQLS	2	2430.2	7.9313	[14] Carbamidomethyl C|[16] Carbamidomethyl C	203.799	0	40.8142	369.266	755.218	673.648	49.8618	91.4242	0	170.601	0	151.463

## Sheet: Sheet2
Data Sheet 2: Summary data on peptides identified by Progenesis in the non-reduced intestinal digests corresponding to Pru p 3 including protein accession, protein description, peptide sequence, charge, neutral mass, score, peptide modification and the normalised abundance. Peptides identified containing signal sequence are highlighted in yellow.
Accession	Description	Sequence	Deconvoluted charges	Neutral mass	Score	Modifications	Normalized abundance
							High enzyme at pH 6.5, with bile salts			High enzyme at pH 8.0, with bile salts			Low enzyme at pH 6.5, with bile salts			Low enzyme at pH 8.0, with bile salts
							Triplicate 1	Triplicate 2	Triplicate 3	Triplicate 1	Triplicate 2	Triplicate 3	Triplicate 1	Triplicate 2	Triplicate 3	Triplicate 1	Triplicate 2	Triplicate 3
A0A251NXA4;A0A251NXB3;Q8H2B2	Non-specific lipid-transfer protein OS=Prunus persica OX=3760 GN=PRUPE_6G292600 PE=3 SV=1	SASVPGVNPNNAAALPGK	2,3	1662.86	9.6202		8220.18	5931.44	14761.3	1.20284e+06	1.39137e+06	9088.96	13699.2	23405	24664.6	9698.08	11655.7	29333.9
A0A251NXA4;A0A251NXB3;Q8H2B2	Non-specific lipid-transfer protein OS=Prunus persica OX=3760 GN=PRUPE_6G292600 PE=3 SV=1	SASVPGVNPNNAAALPGK	2,3	1662.87	10.7397		243937	331676	403620	59240.3	67651.2	2.70047e+06	269.054	199.539	395.996	208.941	317.716	4783.79
A0A251NXA4;A0A251NXB3;Q8H2B2	Non-specific lipid-transfer protein OS=Prunus persica OX=3760 GN=PRUPE_6G292600 PE=3 SV=1	SASVPGVNPNNAAALPGK	2	1662.86	8.2259		59.5696	558.71	141.369	15.6592	162.835	2092.53	946.311	963.663	1317.87	18314	20051.8	27727.9
A0A251NXA4;A0A251NXB3;Q8H2B2	Non-specific lipid-transfer protein OS=Prunus persica OX=3760 GN=PRUPE_6G292600 PE=3 SV=1	QLSASVPGVNPNNAAALPGK	2,3	1904.01	9.7045		2815.92	9586.08	3133.3	1.66357e+06	2.08385e+06	5075.33	1328.45	2616.75	3383.24	25730.6	27284.4	45900.7
A0A251NXA4;A0A251NXB3;Q8H2B2	Non-specific lipid-transfer protein OS=Prunus persica OX=3760 GN=PRUPE_6G292600 PE=3 SV=1	QLSASVPGVNPNNAAALPGK	2,3	1904.01	10.7007		384999	387680	551448	31882.8	44971.8	2.98821e+06	121.561	213.322	276.251	76.9776	94.1478	1384.58
A0A251NXA4;A0A251NXB3;Q8H2B2	Non-specific lipid-transfer protein OS=Prunus persica OX=3760 GN=PRUPE_6G292600 PE=3 SV=1	KQLSASVPGVNPNNAAALPGK	3	2032.03	7.9873		254.13	6.86964	263.485	65.235	222.701	13.8975	1154.81	1701.2	1466.12	3776.99	3966.37	4122.02
A0A251NXA4;A0A251NXB3;Q8H2B2	Non-specific lipid-transfer protein OS=Prunus persica OX=3760 GN=PRUPE_6G292600 PE=3 SV=1	KQLSASVPGVNPNNAAALPGK	3	2032.09	9.2334		13339.5	12770.7	20982.9	1952.64	2742.09	227610	1390.76	1507.24	1542.99	1930.28	1853.76	2150.06
A0A251NXA4;A0A251NXB3;Q8H2B2	Non-specific lipid-transfer protein OS=Prunus persica OX=3760 GN=PRUPE_6G292600 PE=3 SV=1	SVPGVNPNNAAALPGK	2	1504.79	8.4089		78365.6	104801	74626.2	22029	19139.7	24440.2	6857.97	9627.98	11373.7	4160.03	5744.89	16726.6
A0A251NXA4;A0A251NXB3;Q8H2B2	Non-specific lipid-transfer protein OS=Prunus persica OX=3760 GN=PRUPE_6G292600 PE=3 SV=1	ASVPGVNPNNA	2	1038.54	8.4041		18213.7	21477.1	16373.2	13626.7	16123.3	11930.2	51981	71321	72307	39655.5	43040.7	60251.6
A0A251NXA4;A0A251NXB3	Non-specific lipid-transfer protein OS=Prunus persica OX=3760 GN=PRUPE_6G292600 PE=3 SV=1	VSVPIAQAIT	2	998.578	7.3843	[7] Deamidation Q	5634.41	2057.22	2391.94	196.48	250.111	8572.99	15067.5	16854.4	16681.3	18547.9	18918.2	19115.7
A0A251NXA4;A0A251NXB3;Q8H2B2	Non-specific lipid-transfer protein OS=Prunus persica OX=3760 GN=PRUPE_6G292600 PE=3 SV=1	TCGQVSSSLAP	2	1048.48	7.6915		22738.5	40143.3	26316	10689.2	13415.6	16679.3	7391.48	7020.97	7834.95	5099.84	4982.61	8523.93
A0A251NXA4;A0A251NXB3;Q8H2B2	Non-specific lipid-transfer protein OS=Prunus persica OX=3760 GN=PRUPE_6G292600 PE=3 SV=1	TCGQVSSSLAP	2	1048.48	7.6002		253.159	246.88	382.989	5682.52	1806.38	376.998	8068.91	7698.02	7145.38	9918.98	9075.5	6004.54
A0A251NXA4;A0A251NXB3;Q8H2B2	Non-specific lipid-transfer protein OS=Prunus persica OX=3760 GN=PRUPE_6G292600 PE=3 SV=1	VNNLAR	2	685.388	9.2955		16788.9	20448.2	19598.1	6820.5	8605.94	21777.2	3901.41	7208.86	9752.74	2373.01	3169.81	7481.76
A0A251NXA4;A0A251NXB3;Q8H2B2	Non-specific lipid-transfer protein OS=Prunus persica OX=3760 GN=PRUPE_6G292600 PE=3 SV=1	PGVNPNNAAALPGK	2	1318.69	8.5554		3962.25	5664.8	6798.03	10154.1	11430	39213.8	5795.87	6560.09	6861.77	4423.12	5024.07	5306.01
A0A251NXA4;A0A251NXB3;Q8H2B2	Non-specific lipid-transfer protein OS=Prunus persica OX=3760 GN=PRUPE_6G292600 PE=3 SV=1	SASVPGVNPNNAA	2	1196.58	9.0537		10146.8	15579.9	8610.53	7784.33	5188.53	5956.99	9574.19	10342.1	10883.5	7747.01	8094.5	11973.8
A0A251NXA4;A0A251NXB3;Q8H2B2	Non-specific lipid-transfer protein OS=Prunus persica OX=3760 GN=PRUPE_6G292600 PE=3 SV=1	QLSASVPGVNPNNAA	2	1437.72	8.0726		20330.5	16338	17617.1	7840.6	8415.08	20735.9	8962.32	12696.8	13437.8	7002.48	7696.21	13351.4
A0A251NXA4;A0A251NXB3	Non-specific lipid-transfer protein OS=Prunus persica OX=3760 GN=PRUPE_6G292600 PE=3 SV=1	AYSAMTKLALVVALCMVVSVPIAQAI	2	2678.46	7.236	[5] Oxidation M|[24] Deamidation Q	44221.5	35332.5	44369.7	54389.8	51983.9	43610.1	26287.5	26050	31091.6	26262.1	30124.7	33705.6
A0A251NXA4;A0A251NXB3;Q8H2B2	Non-specific lipid-transfer protein OS=Prunus persica OX=3760 GN=PRUPE_6G292600 PE=3 SV=1	QLSASVPGVNPN	2	1181.6	8.4281		265.083	363.329	482.338	14113.8	16715.2	185.393	4726.41	5221.08	6026.36	4105.89	4276.46	4634.68
A0A251NXA4;A0A251NXB3	Non-specific lipid-transfer protein OS=Prunus persica OX=3760 GN=PRUPE_6G292600 PE=3 SV=1	IAQAITCGQVS	2	1170.49	8.1051	[9] Deamidation Q|[11] phosphoryl S	2754.44	2399.18	3008.5	5517.08	4111.91	3189.1	6191.24	4976.23	4565.93	6333.55	6592.2	5028.19
A0A251NXA4;A0A251NXB3;Q8H2B2	Non-specific lipid-transfer protein OS=Prunus persica OX=3760 GN=PRUPE_6G292600 PE=3 SV=1	PNNAAALPGKCGVSIPY	2	1750.78	7.7163	[14] phosphoryl S	16201.9	21224.4	16332.9	2135.09	5858.92	3373.12	0	0	22.8104	114.259	112.462	2847.06
A0A251NXA4;A0A251NXB3;Q8H2B2	Non-specific lipid-transfer protein OS=Prunus persica OX=3760 GN=PRUPE_6G292600 PE=3 SV=1	PYKISASTNCATYLDMG	2	1833.83	7.2869		0	4402.44	34.4539	3064.74	3015.09	0	3826.79	4149.04	4687.15	4990.1	5298.7	6613.93
A0A251NXA4;A0A251NXB3;Q8H2B2	Non-specific lipid-transfer protein OS=Prunus persica OX=3760 GN=PRUPE_6G292600 PE=3 SV=1	CGQVSSSLAPC	3	1051.43	7.1226	[3] Deamidation Q	4551.74	7305.29	3679.68	0	1.85509	8060.18	0	0	0	0	0	0
A0A251NXA4;A0A251NXB3;Q8H2B2	Non-specific lipid-transfer protein OS=Prunus persica OX=3760 GN=PRUPE_6G292600 PE=3 SV=1	VRGGGAVPPAC	2	982.497	7.2409		152.741	143.868	232.82	2429.96	996.039	209.544	3568.89	3001.79	2765.48	4144.39	3934.24	2647.45
A0A251NXA4;A0A251NXB3;Q8H2B2	Non-specific lipid-transfer protein OS=Prunus persica OX=3760 GN=PRUPE_6G292600 PE=3 SV=1	VRGGGAVPPA	2	879.389	7.7492		13527.2	15788.4	14418	1936.15	3033.08	23337.9	2382.55	3000.61	3105.89	2753.28	2998.41	3494.32
A0A251NXA4;A0A251NXB3;Q8H2B2	Non-specific lipid-transfer protein OS=Prunus persica OX=3760 GN=PRUPE_6G292600 PE=3 SV=1	AAALPGK	2	626.341	7.7555		3897.02	3380.46	3046.69	1649.4	3437.99	7921.72	11064	14205.5	14362.3	8248.32	9341.19	11782.3
A0A251NXA4;A0A251NXB3;Q8H2B2	Non-specific lipid-transfer protein OS=Prunus persica OX=3760 GN=PRUPE_6G292600 PE=3 SV=1	SASVPGVNPN	2	940.465	9.2863		2035.11	3070.91	2689.95	5465.21	5889.55	8897.16	8004.61	7225.51	7299.51	5176.6	4687.28	5099.05
A0A251NXA4;A0A251NXB3;Q8H2B2	Non-specific lipid-transfer protein OS=Prunus persica OX=3760 GN=PRUPE_6G292600 PE=3 SV=1	PGKCGVSIPYKIS	2	1427.69	7.5395	[13] phosphoryl S	1261.69	1836.46	926.023	1227.32	1925.53	1646.48	864.667	1055.02	1060.91	1078.56	1076.86	1157.99
A0A251NXA4;A0A251NXB3	Non-specific lipid-transfer protein OS=Prunus persica OX=3760 GN=PRUPE_6G292600 PE=3 SV=1	MVVSVPIAQAITCGQV	2	1711.77	7.7999	[1] Oxidation M|[4] phosphoryl S|[9] Deamidation Q	9250.16	8085.61	10770	5092.07	10183.8	11412.5	3812.65	2830.28	3013.87	3275.43	3423.95	3769.02
A0A251NXA4;A0A251NXB3	Non-specific lipid-transfer protein OS=Prunus persica OX=3760 GN=PRUPE_6G292600 PE=3 SV=1	IAQAITCGQVS	3	1089.59	7.7451		4613.23	6915.87	5872.11	47.2569	137.948	3483.96	0	0	0	0	2.58244	0
A0A251NXA4;A0A251NXB3;Q8H2B2	Non-specific lipid-transfer protein OS=Prunus persica OX=3760 GN=PRUPE_6G292600 PE=3 SV=1	NGIRNVNNLAR	3	1240.65	7.126	[5] Deamidation N	3361.61	4403.24	3555.28	0	13.1826	1999.44	0	0	0	0	0	0
A0A251NXA4;A0A251NXB3;Q8H2B2	Non-specific lipid-transfer protein OS=Prunus persica OX=3760 GN=PRUPE_6G292600 PE=3 SV=1	SLAPCIPYVRGGGAVPP	2	1652.87	7.6878		68.9057	862.651	25.6084	599.287	736.456	173.242	973.409	1059.19	1033.82	1510.67	1764.98	2147.95
A0A251NXA4;A0A251NXB3;Q8H2B2	Non-specific lipid-transfer protein OS=Prunus persica OX=3760 GN=PRUPE_6G292600 PE=3 SV=1	QAACNCLKQLSASVPGVNP	2	1898.9	7.6462		29.5342	10535.2	44.4859	1333.72	1566.47	531.493	1049.2	765.325	1345.47	1838.88	2183.19	2895.1
A0A251NXA4;A0A251NXB3;Q8H2B2	Non-specific lipid-transfer protein OS=Prunus persica OX=3760 GN=PRUPE_6G292600 PE=3 SV=1	YLDMGQVFSAADNIR	2	1778.78	7.5346	[9] phosphoryl S	2611.29	6520.44	5342.96	94.9696	508.222	544.481	0	0	4.66052	0	0	578.844
A0A251NXA4;A0A251NXB3;Q8H2B2	Non-specific lipid-transfer protein OS=Prunus persica OX=3760 GN=PRUPE_6G292600 PE=3 SV=1	ATYLDMGQVFSA	2	1301.59	7.158		0	0	0	0	0	0	400.421	502.186	812.644	5063	5479.88	5491.23
Q5RZZ3;Q9LED1;P81402	Non-specific lipid-transfer protein OS=Prunus persica OX=3760 GN=LTP PE=2 SV=1	SASVPGVNPNNAAALPGK	2,3	1662.86	9.6202		8220.18	5931.44	14761.3	1.20284e+06	1.39137e+06	9088.96	13699.2	23405	24664.6	9698.08	11655.7	29333.9
Q5RZZ3;Q9LED1;P81402	Non-specific lipid-transfer protein OS=Prunus persica OX=3760 GN=LTP PE=2 SV=1	SASVPGVNPNNAAALPGK	2,3	1662.87	10.7397		243937	331676	403620	59240.3	67651.2	2.70047e+06	269.054	199.539	395.996	208.941	317.716	4783.79
Q5RZZ3;Q9LED1;P81402	Non-specific lipid-transfer protein OS=Prunus persica OX=3760 GN=LTP PE=2 SV=1	SASVPGVNPNNAAALPGK	2	1662.86	8.2259		59.5696	558.71	141.369	15.6592	162.835	2092.53	946.311	963.663	1317.87	18314	20051.8	27727.9
Q5RZZ3;Q9LED1;P81402	Non-specific lipid-transfer protein OS=Prunus persica OX=3760 GN=LTP PE=2 SV=1	QLSASVPGVNPNNAAALPGK	2,3	1904.01	9.7045		2815.92	9586.08	3133.3	1.66357e+06	2.08385e+06	5075.33	1328.45	2616.75	3383.24	25730.6	27284.4	45900.7
Q5RZZ3;Q9LED1;P81402	Non-specific lipid-transfer protein OS=Prunus persica OX=3760 GN=LTP PE=2 SV=1	QLSASVPGVNPNNAAALPGK	2,3	1904.01	10.7007		384999	387680	551448	31882.8	44971.8	2.98821e+06	121.561	213.322	276.251	76.9776	94.1478	1384.58
Q5RZZ3;Q9LED1;P81402	Non-specific lipid-transfer protein OS=Prunus persica OX=3760 GN=LTP PE=2 SV=1	KQLSASVPGVNPNNAAALPGK	3	2032.09	9.2334		13339.5	12770.7	20982.9	1952.64	2742.09	227610	1390.76	1507.24	1542.99	1930.28	1853.76	2150.06
Q5RZZ3;Q9LED1;P81402	Non-specific lipid-transfer protein OS=Prunus persica OX=3760 GN=LTP PE=2 SV=1	SVPGVNPNNAAALPGK	2	1504.79	8.4089		78365.6	104801	74626.2	22029	19139.7	24440.2	6857.97	9627.98	11373.7	4160.03	5744.89	16726.6
Q5RZZ3;Q9LED1;P81402	Non-specific lipid-transfer protein OS=Prunus persica OX=3760 GN=LTP PE=2 SV=1	ASVPGVNPNNA	2	1038.54	8.4041		18213.7	21477.1	16373.2	13626.7	16123.3	11930.2	51981	71321	72307	39655.5	43040.7	60251.6
Q5RZZ3	Non-specific lipid-transfer protein OS=Prunus persica OX=3760 GN=LTP PE=2 SV=1	VSVPIAQAIT	2	998.578	7.3843	[7] Deamidation Q	5634.41	2057.22	2391.94	196.48	250.111	8572.99	15067.5	16854.4	16681.3	18547.9	18918.2	19115.7
Q5RZZ3;Q9LED1;P81402	Non-specific lipid-transfer protein OS=Prunus persica OX=3760 GN=LTP PE=2 SV=1	TCGQVSSSLAP	2	1048.48	7.6915		22738.5	40143.3	26316	10689.2	13415.6	16679.3	7391.48	7020.97	7834.95	5099.84	4982.61	8523.93
Q5RZZ3;Q9LED1;P81402	Non-specific lipid-transfer protein OS=Prunus persica OX=3760 GN=LTP PE=2 SV=1	TCGQVSSSLAP	2	1048.48	7.6002		253.159	246.88	382.989	5682.52	1806.38	376.998	8068.91	7698.02	7145.38	9918.98	9075.5	6004.54
Q5RZZ3;Q9LED1;P81402	Non-specific lipid-transfer protein OS=Prunus persica OX=3760 GN=LTP PE=2 SV=1	VNNLAR	2	685.388	9.2955		16788.9	20448.2	19598.1	6820.5	8605.94	21777.2	3901.41	7208.86	9752.74	2373.01	3169.81	7481.76
Q5RZZ3;Q9LED1;P81402	Non-specific lipid-transfer protein OS=Prunus persica OX=3760 GN=LTP PE=2 SV=1	PGVNPNNAAALPGK	2	1318.69	8.5554		3962.25	5664.8	6798.03	10154.1	11430	39213.8	5795.87	6560.09	6861.77	4423.12	5024.07	5306.01
Q5RZZ3;Q9LED1;P81402	Non-specific lipid-transfer protein OS=Prunus persica OX=3760 GN=LTP PE=2 SV=1	SASVPGVNPNNAA	2	1196.58	9.0537		10146.8	15579.9	8610.53	7784.33	5188.53	5956.99	9574.19	10342.1	10883.5	7747.01	8094.5	11973.8
Q5RZZ3;Q9LED1;P81402	Non-specific lipid-transfer protein OS=Prunus persica OX=3760 GN=LTP PE=2 SV=1	QLSASVPGVNPNNAA	2	1437.72	8.0726		20330.5	16338	17617.1	7840.6	8415.08	20735.9	8962.32	12696.8	13437.8	7002.48	7696.21	13351.4
Q5RZZ3	Non-specific lipid-transfer protein OS=Prunus persica OX=3760 GN=LTP PE=2 SV=1	AYSAMTKLALVVALCMVVSVPIAQAI	2	2678.46	7.236	[5] Oxidation M|[24] Deamidation Q	44221.5	35332.5	44369.7	54389.8	51983.9	43610.1	26287.5	26050	31091.6	26262.1	30124.7	33705.6
Q5RZZ3;Q9LED1;P81402	Non-specific lipid-transfer protein OS=Prunus persica OX=3760 GN=LTP PE=2 SV=1	QLSASVPGVNPN	2	1181.6	8.4281		265.083	363.329	482.338	14113.8	16715.2	185.393	4726.41	5221.08	6026.36	4105.89	4276.46	4634.68
Q5RZZ3	Non-specific lipid-transfer protein OS=Prunus persica OX=3760 GN=LTP PE=2 SV=1	IAQAITCGQVS	2	1170.49	8.1051	[9] Deamidation Q|[11] phosphoryl S	2754.44	2399.18	3008.5	5517.08	4111.91	3189.1	6191.24	4976.23	4565.93	6333.55	6592.2	5028.19
Q5RZZ3;Q9LED1;P81402	Non-specific lipid-transfer protein OS=Prunus persica OX=3760 GN=LTP PE=2 SV=1	PNNAAALPGKCGVSIPY	2	1750.78	7.7163	[14] phosphoryl S	16201.9	21224.4	16332.9	2135.09	5858.92	3373.12	0	0	22.8104	114.259	112.462	2847.06
Q5RZZ3;Q9LED1;P81402	Non-specific lipid-transfer protein OS=Prunus persica OX=3760 GN=LTP PE=2 SV=1	CGQVSSSLAPC	3	1051.43	7.1226	[3] Deamidation Q	4551.74	7305.29	3679.68	0	1.85509	8060.18	0	0	0	0	0	0
Q5RZZ3;Q9LED1;P81402	Non-specific lipid-transfer protein OS=Prunus persica OX=3760 GN=LTP PE=2 SV=1	STNCATVK	2,3	823.406	7.4609	[3] Deamidation N	8078.66	9669.49	9567.97	8942.28	11404.8	11870.2	842.39	2106.36	3158.66	429.452	850.879	5185.79
Q5RZZ3;Q9LED1;P81402	Non-specific lipid-transfer protein OS=Prunus persica OX=3760 GN=LTP PE=2 SV=1	VRGGGAVPPAC	2	982.497	7.2409		152.741	143.868	232.82	2429.96	996.039	209.544	3568.89	3001.79	2765.48	4144.39	3934.24	2647.45
Q5RZZ3;Q9LED1;P81402	Non-specific lipid-transfer protein OS=Prunus persica OX=3760 GN=LTP PE=2 SV=1	VRGGGAVPPA	2	879.389	7.7492		13527.2	15788.4	14418	1936.15	3033.08	23337.9	2382.55	3000.61	3105.89	2753.28	2998.41	3494.32
Q5RZZ3;Q9LED1;P81402	Non-specific lipid-transfer protein OS=Prunus persica OX=3760 GN=LTP PE=2 SV=1	AAALPGK	2	626.341	7.7555		3897.02	3380.46	3046.69	1649.4	3437.99	7921.72	11064	14205.5	14362.3	8248.32	9341.19	11782.3
Q5RZZ3;Q9LED1;P81402	Non-specific lipid-transfer protein OS=Prunus persica OX=3760 GN=LTP PE=2 SV=1	SASVPGVNPN	2	940.465	9.2863		2035.11	3070.91	2689.95	5465.21	5889.55	8897.16	8004.61	7225.51	7299.51	5176.6	4687.28	5099.05
Q5RZZ3;Q9LED1;P81402	Non-specific lipid-transfer protein OS=Prunus persica OX=3760 GN=LTP PE=2 SV=1	PGKCGVSIPYKIS	2	1427.69	7.5395	[13] phosphoryl S	1261.69	1836.46	926.023	1227.32	1925.53	1646.48	864.667	1055.02	1060.91	1078.56	1076.86	1157.99
Q5RZZ3	Non-specific lipid-transfer protein OS=Prunus persica OX=3760 GN=LTP PE=2 SV=1	MVVSVPIAQAITCGQV	2	1711.77	7.7999	[1] Oxidation M|[4] phosphoryl S|[9] Deamidation Q	9250.16	8085.61	10770	5092.07	10183.8	11412.5	3812.65	2830.28	3013.87	3275.43	3423.95	3769.02
Q5RZZ3	Non-specific lipid-transfer protein OS=Prunus persica OX=3760 GN=LTP PE=2 SV=1	IAQAITCGQVS	3	1089.59	7.7451		4613.23	6915.87	5872.11	47.2569	137.948	3483.96	0	0	0	0	2.58244	0
Q5RZZ3;Q9LED1;P81402	Non-specific lipid-transfer protein OS=Prunus persica OX=3760 GN=LTP PE=2 SV=1	NGIRNVNNLAR	3	1240.65	7.126	[5] Deamidation N	3361.61	4403.24	3555.28	0	13.1826	1999.44	0	0	0	0	0	0
Q5RZZ3;Q9LED1;P81402	Non-specific lipid-transfer protein OS=Prunus persica OX=3760 GN=LTP PE=2 SV=1	SLAPCIPYVRGGGAVPP	2	1652.87	7.6878		68.9057	862.651	25.6084	599.287	736.456	173.242	973.409	1059.19	1033.82	1510.67	1764.98	2147.95
Q5RZZ3;Q9LED1;P81402	Non-specific lipid-transfer protein OS=Prunus persica OX=3760 GN=LTP PE=2 SV=1	QAACNCLKQLSASVPGVNP	2	1898.9	7.6462		29.5342	10535.2	44.4859	1333.72	1566.47	531.493	1049.2	765.325	1345.47	1838.88	2183.19	2895.1
